# Supplementary material for: Evolution of sequence-specific anti-silencing systems in Arabidopsis
Source: Nat Commun. 2017 Dec 18;8:2161. doi: 10.1038/s41467-017-02150-7 (PMC5735166; doi:10.1038/s41467-017-02150-7)
Supplement: Supplementary file 4 — Supplementary Data 1 [file 41467_2017_2150_MOESM4_ESM.txt]

TE_ID	family	length	Col_CG_total	Col_mCG	Col_CHG_total	Col_mCHG	Col_CHH_total	Col_mCHH	∆AB_TG_1_CG_total	∆AB_TG_1_mCG	∆AB_TG_1_CHG_total	∆AB_TG_1_mCHG	∆AB_TG_1_CHH_total	∆AB_TG_1_mCHH	∆AB_TG_2_CG_total	∆AB_TG_2_mCG	∆AB_TG_2_CHG_total	∆AB_TG_2_mCHG	∆AB_TG_2_CHH_total	∆AB_TG_2_mCHH	VANC6_TG_1_CG_total	VANC6_TG_1_mCG	VANC6_TG_1_CHG_total	VANC6_TG_1_mCHG	VANC6_TG_1_CHH_total	VANC6_TG_1_mCHH	VANC6_TG_2_CG_total	VANC6_TG_2_mCG	VANC6_TG_2_CHG_total	VANC6_TG_2_mCHG	VANC6_TG_2_CHH_total	VANC6_TG_2_mCHH	DRR013120_Hiun_TG_CG_total	DRR013120_Hiun_TG_mCG	DRR013120_Hiun_TG_CHG_total	DRR013120_Hiun_TG_mCHG	DRR013120_Hiun_TG_CHH_total	DRR013120_Hiun_TG_mCHH	DRR013119_non-TG_CG_total	DRR013119_non-TG_mCG	DRR013119_non-TG_CHG_total	DRR013119_non-TG_mCHG	DRR013119_non-TG_CHH_total	DRR013119_non-TG_mCHH
AT1TE00025	ATREP3_RC/Helitron	1900	4775	3531	4384	2747	38910	8733	3357	2172	3114	1742	28072	4725	3824	2539	3474	2025	30437	6010	3470	2276	3167	1757	27734	5113	3126	2159	2964	1745	26185	5231	5345	3792	4966	2714	42548	7412	6143	4382	5567	3348	48346	9008
AT1TE01370	ARNOLDY1_DNA/MuDR	1381	5482	4391	2300	430	25243	2133	4011	2816	1663	299	18800	1385	4377	3030	1825	315	20645	1566	4190	3024	1824	333	19777	1446	4195	3179	1805	267	19585	1477	6633	5070	2635	395	31438	2085	7806	5832	3055	538	35688	2646
AT1TE01615	ATREP3_RC/Helitron	2236	7059	5002	6087	3973	49249	10931	4417	2720	3906	2298	32486	5759	4734	2904	4163	2575	34155	6896	4788	2975	4160	2600	33152	6677	4359	2762	3593	2174	30749	5834	8427	5689	6972	3919	55584	8959	9176	6216	7908	4771	61935	11872
AT1TE02075	ARNOLDY1_DNA/MuDR	2003	6310	5245	1718	232	41678	2751	5016	3952	1290	179	32659	2064	5241	3953	1359	211	34288	2765	5154	3979	1232	172	33323	2476	4252	3377	1165	162	27580	1855	5917	4880	1812	214	46111	2428	7102	5582	2282	294	50378	2786
AT1TE02465	ATREP5_RC/Helitron	1970	6626	5703	4503	2990	34031	7863	4670	3723	3107	1852	23901	4583	4903	3905	3343	2139	25633	5783	4826	3846	3278	2113	25430	5253	4392	3560	3045	1872	22969	4832	7351	6003	4980	2684	37824	5684	8192	6719	5672	3489	42650	8085
AT1TE02540	ATREP15_RC/Helitron	1554	3415	2824	1341	228	28909	1548	2595	1939	1071	168	22276	1184	2910	2137	1124	225	24128	1574	2765	2067	1107	228	22743	1371	2517	1968	1041	177	20966	1299	4673	3810	1775	228	37010	1637	5199	4200	1978	383	41723	2644
AT1TE02770	SADHU_Unassigned	1075	4197	19	3938	16	13408	50	3444	17	3142	7	10938	42	3524	11	3218	12	11156	50	3683	9	3461	13	11446	43	3437	13	3089	13	10138	31	4997	13	4676	12	15275	80	4180	11	3558	14	13269	42
AT1TE03010	ATREP10D_RC/Helitron	1533	3310	11	2317	15	24253	137	2493	13	1611	9	18535	88	2601	9	1725	13	19297	105	2654	11	1790	7	19659	100	2377	10	1541	7	17553	92	4336	19	2844	11	30396	154	4855	16	3183	11	34030	201
AT1TE03785	ATREP11A_RC/Helitron	1261	4328	3300	3159	1505	20303	4300	3038	2111	2237	963	14376	2205	3122	2073	2369	1124	16160	3390	2979	2051	2225	1015	14773	2924	2990	2116	2210	1030	14677	3018	4656	3147	3328	1289	22658	3491	5325	3742	3982	1837	26383	5270
AT1TE04710	ATDNAI27T9B_DNA/MuDR	1235	3633	3396	1763	1376	18696	6105	2904	2579	1368	972	14597	3474	3506	3071	1781	1294	15989	4342	3827	3381	1933	1419	18153	4825	2924	2592	1409	1057	13997	4066	5376	4874	2667	2031	24517	6685	5438	4921	2753	2146	25458	7268
AT1TE05225	HELITRONY3_RC/Helitron	1089	3309	2079	1478	105	22602	326	2484	1262	1110	34	16761	175	2987	1537	1206	61	18672	235	2568	1304	1119	50	16755	125	2728	1348	1186	34	17884	157	4290	2401	1834	113	27786	264	5183	2886	2201	157	33249	481
AT1TE05280	ATREP16_DNA/MuDR	1390	5210	4665	3854	2057	23952	4924	4267	3522	3155	1656	19866	3185	4315	3572	3287	1794	20668	3890	4007	3274	2988	1495	19182	3175	3976	3432	2968	1493	18742	3481	5507	4769	4039	2219	25703	4126	6525	5716	4835	2789	29764	5826
AT1TE05585	ATREP11_RC/Helitron	1285	4174	3205	3674	1687	18188	2879	3335	2421	2904	1194	14448	1844	3495	2481	2962	1363	14988	2463	3020	2064	2585	1121	13036	1912	2546	1786	2146	835	11148	1608	5132	3851	4413	1758	22725	2976	5785	4197	5039	2246	25872	3598
AT1TE06340	ATREP15_RC/Helitron	1128	2817	244	1513	19	27075	330	1964	9	1111	2	19380	101	2115	14	1163	3	20005	109	2278	60	1195	3	20893	128	1935	8	1047	10	18795	104	3142	17	1697	4	30883	169	3619	73	1942	11	34162	251
AT1TE06480	ATREP3_RC/Helitron	1064	2717	2170	2630	1781	22523	4417	1811	1274	1772	1127	14967	2317	2191	1518	2152	1369	17658	3022	2081	1472	2016	1360	16701	2839	1752	1309	1787	1164	14265	2346	3524	2672	3390	2099	28503	3832	3925	2955	3781	2507	31879	5285
AT1TE06650	ATIS112A_DNA/Harbinger	1944	3874	10	8946	40	39360	203	2760	11	6874	35	30372	124	2928	10	7288	30	30975	129	2688	12	6698	30	29151	138	2754	11	6782	34	28947	156	4855	16	10179	45	45257	217	4364	11	9908	78	44867	494
AT1TE06780	Unassigned_Unassigned	2798	9879	1739	12641	55	45924	176	7787	1498	10058	46	36659	165	8941	1662	11348	52	41596	166	7753	1171	10045	48	36000	144	8056	1404	10306	38	37653	144	9463	1983	12461	45	44730	191	9079	1785	11969	48	43765	168
AT1TE07880	ATLINE1_1_LINE/L1	1016	4087	3143	3532	1191	13878	1001	3266	2574	2865	1025	10884	749	3146	2482	2860	1094	11061	712	2610	2116	2292	770	9479	631	2996	2432	2698	979	10437	714	4190	3296	3665	1466	13552	1007	4350	3520	3635	1418	13440	1113
AT1TE08240	TAG2_DNA/HAT	3330	5445	4764	9626	5945	43959	9827	3867	3091	6971	4114	31595	6293	4526	3652	7923	4629	35975	7429	4060	3287	7324	4345	32885	6559	4188	3562	7313	4498	32829	7040	5076	4186	9660	5868	42124	8735	5354	4508	9732	5907	43345	9012
AT1TE08420	ATREP2_RC/Helitron	1284	5809	5245	4541	2729	22608	6858	4386	3776	3554	1976	17224	4228	4441	3784	3633	2206	17611	4970	4236	3646	3520	2040	16315	4278	4073	3505	3306	1906	15370	4119	7183	6310	5799	3073	28270	6030	8090	7149	6532	3836	31363	7638
AT1TE09080	VANDAL14_DNA/MuDR	12271	1540	1408	1587	1008	6298	2602	1388	1225	1442	881	5567	2042	1376	1186	1420	886	5198	1894	1430	1205	1425	800	5375	1955	1351	1198	1376	864	5130	2011	1614	1452	1639	1012	6709	2403	2051	1860	2003	1348	7638	2802
AT1TE09820	ATREP6_RC/Helitron	1504	2104	1385	2528	992	31211	6841	1611	941	2003	710	24403	3735	1781	1019	2140	836	26053	5191	1688	944	2046	698	24565	4344	1550	951	1874	659	22675	4416	2700	1648	3275	1057	40055	6120	2876	2058	3659	1295	44739	7354
AT1TE09970	ATREP3_RC/Helitron	1809	5343	3707	4197	2259	36115	8472	3981	2516	3123	1617	26279	4397	4281	2631	3337	1840	28825	6285	3837	2305	2999	1582	25597	4966	3653	2304	2866	1481	24063	4876	6260	3945	5096	2595	43105	6894	6901	4538	5497	3044	45985	9081
AT1TE10830	ATLINE2_LINE/L1	2095	4836	15	9930	26	34853	121	3775	112	7659	42	26925	120	3854	62	7920	34	28161	111	3709	13	7371	29	25717	103	3719	16	7442	24	26643	112	4638	212	9439	36	33675	98	3326	203	7115	23	25579	101
AT1TE11110	ATREP3_RC/Helitron	1340	3429	3085	3402	2219	20328	6502	2576	2188	2512	1474	15140	3933	2691	2244	2582	1692	15526	4757	2214	1848	2252	1427	13371	3832	2157	1872	2148	1373	13205	3715	4541	3915	4575	2611	28418	6911	4880	4202	4987	3174	31222	8646
AT1TE11380	HELITRONY1E_RC/Helitron	1193	4984	4119	3123	1205	20570	3497	3929	2904	2504	887	16736	2276	4083	2980	2682	956	17103	2809	3681	2575	2374	778	15759	2070	3472	2666	2151	826	14698	2355	6431	4896	4173	1296	25426	3224	7537	5945	4961	1756	30878	4388
AT1TE11565	HELITRONY1A_RC/Helitron	1482	3343	2316	2699	1044	28917	1904	2398	1352	1993	708	21820	1150	2488	1366	1893	726	21712	1378	2448	1468	1895	717	21293	1288	1897	1159	1498	548	18276	1032	3892	2178	3154	1086	34046	1529	4433	2667	3418	1290	36595	2025
AT1TE12135	ATLINE2_LINE/L1	1444	5142	1144	4823	43	22114	177	4523	1076	4375	37	19405	134	4436	1044	4189	54	19561	153	4477	610	4457	29	19546	133	4486	761	4269	30	19976	119	5875	817	5756	51	24389	160	5218	930	5440	96	22083	262
AT1TE12275	ATREP10D_RC/Helitron	1130	2077	895	1445	511	25252	4192	1545	734	1074	385	18433	2512	1551	758	1130	434	19907	3596	1560	740	1052	386	18830	2785	1399	581	950	316	16479	2434	2501	1271	1713	623	28592	3748	2715	1405	2006	739	33192	4919
AT1TE12295	ATCOPIA78_LTR/Copia	4956	1477	1327	386	240	14706	5923	1118	925	300	171	11404	3902	1403	1137	358	194	12416	4566	1115	923	294	162	11892	4198	1049	921	294	161	11464	4130	1201	1015	267	163	14479	5406	1243	1068	328	199	16388	6286
AT1TE12430	ARNOLDY1_DNA/MuDR	1916	3786	2971	1998	809	45351	13571	2500	1647	1296	477	31472	7582	2955	1962	1515	595	36091	9936	2531	1648	1322	499	32526	8624	2337	1727	1202	460	28609	7625	4811	3560	2505	833	59091	12670	5324	3834	2756	1025	63139	15934
AT1TE12665	ATCOPIA37_LTR/Copia	1952	5685	541	7369	41	26384	109	5112	293	6101	26	22208	76	5816	391	6992	40	25629	109	5224	389	6650	25	24089	112	4643	338	5858	31	21547	69	7021	386	8958	37	29567	124	5632	385	7417	52	23438	93
AT1TE12810	ATREP3_RC/Helitron	1127	5019	12	2137	7	23398	114	3839	17	1733	12	18404	82	4204	11	1784	3	19805	74	3935	10	1618	6	18561	93	3712	17	1555	1	17921	82	6023	21	2631	11	28239	147	6298	76	2878	14	29375	134
AT1TE13310	HELITRONY3_RC/Helitron	1200	4511	4061	1434	712	21922	8843	3137	2489	1099	449	16382	5330	2951	2408	1031	467	15354	6054	3501	2830	1187	501	16178	5944	2783	2324	1002	397	14694	5281	6467	5452	2014	758	27167	8265	7197	6102	1985	977	30567	10478
AT1TE13375	ARNOLDY1_DNA/MuDR	1951	4935	4190	1199	433	45179	15787	3528	2659	801	253	33067	7982	3798	2852	819	257	35600	9918	3549	2686	801	279	31949	9111	3061	2455	678	226	28124	7901	6293	4999	1462	428	57079	12444	7094	5707	1730	572	63181	17320
AT1TE13455	ATREP10B_RC/Helitron	1200	1435	3	4414	20	28338	121	1081	4	3404	14	21509	88	1188	4	3746	19	23632	89	1001	2	3239	12	20127	82	1130	4	3391	9	21731	107	1670	4	5042	29	32160	126	1809	6	5276	13	34173	138
AT1TE14085	ATMU4_DNA/MuDR	4516	13352	11800	16220	8863	78173	20344	10278	8499	12473	6504	58477	12504	10311	8421	12449	6542	60589	14210	10324	8544	12270	6373	57100	13683	9399	7879	11705	6062	56674	13076	16496	14068	19935	11077	92728	21481	16484	14329	19295	10670	90408	22369
AT1TE14315	META1_LTR/Copia	5123	11895	10568	10308	6712	101294	29975	8854	7300	7612	4705	74944	17984	9824	8124	8415	5435	82985	22658	8714	7218	7687	4848	73294	19119	8400	7182	7178	4480	71189	19282	12210	10384	10245	6117	106310	24538	13630	11599	11563	7355	118645	30590
AT1TE14335	ATREP10D_RC/Helitron	1497	3798	923	3411	69	31531	226	2608	600	2323	36	21702	133	2847	621	2652	34	24151	202	2699	675	2417	38	22124	203	2481	613	2155	29	20194	154	4028	988	3601	59	34114	234	4720	1201	4129	64	38661	257
AT1TE14865	ATREP2_RC/Helitron	1232	3236	2166	2592	1076	23858	3169	2575	1742	1990	793	17527	2187	2895	2171	2258	985	20370	2953	2226	1373	1819	723	16277	1985	2512	1485	1980	706	18399	2038	4174	2956	3237	1144	28917	3091	4811	3503	3570	1479	32698	3933
AT1TE15090	ATREP10D_RC/Helitron	9163	29271	190	27832	1478	196518	3836	22192	85	21289	1263	153045	2917	24533	110	23293	1247	164404	3179	22160	171	21055	1054	150561	2535	21657	74	20270	775	145631	2162	32814	310	31086	1716	219745	4016	34865	429	33270	2225	237279	4969
AT1TE15170	AT9MU1_DNA/MuDR	2370	3985	3363	5773	2862	24607	3727	3230	2462	4589	2284	20410	2691	3198	2384	4715	2276	20339	2899	2993	2242	4414	2150	18838	2674	2876	2282	4249	2040	18825	2470	3791	3064	5467	2801	21634	3120	3921	3152	5797	3064	23182	3537
AT1TE15240	HELITRONY1B_RC/Helitron	1709	4432	10	2916	14	41922	200	3126	400	2108	8	31982	152	3667	319	2526	9	35888	157	3211	12	2159	13	30810	157	3387	17	2247	7	32156	167	5025	527	3328	18	47406	218	5735	587	3823	15	54096	294
AT1TE15510	ATREP3_RC/Helitron	2563	6725	4009	6128	1713	50365	5879	4637	2352	4184	1029	35769	3311	5320	2722	4803	1288	41390	4303	4696	2465	4162	1099	36490	3959	4410	2342	4007	951	34374	3295	7328	4038	6656	1412	56063	4256	8217	4551	7489	1922	62615	6150
AT1TE16155	ATREP15_RC/Helitron	1013	3415	1221	2918	34	21121	115	2666	728	2225	19	16305	76	2750	816	2327	23	17048	90	2682	746	2246	13	16738	76	2405	777	2113	19	14968	69	4389	1502	3513	32	25777	140	4727	1560	3695	16	27701	171
AT1TE17030	Unassigned_Unassigned	2876	7321	225	12755	59	44166	189	6038	146	10675	53	37438	173	6373	134	11302	55	39828	149	6307	189	10645	37	37427	161	5437	172	9807	30	33724	140	8108	252	13910	49	48187	172	6760	136	11247	48	38885	161
AT1TE17415	BRODYAGA2_DNA/MuDR	1264	4102	3606	2440	1440	24775	5737	2884	2292	1796	1038	18774	3538	3154	2498	1939	1154	19364	4065	2965	2430	1785	1095	17930	4245	2646	2230	1602	987	16142	3398	4928	4194	2920	1608	31699	6069	6125	5191	3696	2238	35675	7301
AT1TE17555	ATREP1_RC/Helitron	1151	4255	2850	2053	798	23756	3808	2837	1662	1397	508	16085	2227	3090	1719	1498	548	17542	2726	3289	1878	1576	574	18225	2491	2825	1608	1365	451	15406	1924	5411	3458	2520	895	29621	3813	6045	3821	2824	1111	32787	4694
AT1TE18220	HELITRONY1E_RC/Helitron	1275	6204	3213	3093	48	25701	199	4663	1988	2318	32	19679	113	4738	1984	2335	39	19998	147	4294	1784	2173	31	18258	141	3995	1664	1956	17	16952	91	7069	3400	3469	32	28497	216	8167	3794	4005	83	33349	257
AT1TE18295	ATREP10B_RC/Helitron	1437	7038	6198	2968	1157	25083	6509	4848	4087	2002	738	17535	3642	5370	4556	2239	877	19012	4794	5167	4380	2073	765	18094	4099	4584	3961	1861	636	15992	3446	7955	6777	3466	1119	28870	5179	8729	7515	3623	1395	31923	7109
AT1TE18370	TAG2_DNA/HAT	2181	3170	2846	4491	2768	22080	4071	2081	1754	3169	1847	15366	2342	2245	1860	3262	1895	15962	2702	2041	1686	3236	1916	15361	2553	2274	1962	3479	2074	16727	2829	2320	2004	3593	2336	17062	3021	2540	2207	3736	2337	18032	2916
AT1TE18410	ATCOPIA89_LTR/Copia	4931	8384	7084	24584	15632	78986	18296	6869	5387	19375	11263	62508	12142	6633	5058	19463	11250	62472	12663	6501	5054	18329	10750	59946	12013	6151	4971	17566	10619	56680	11871	10080	8224	28522	17608	91400	19046	10558	8840	29292	18468	94734	20667
AT1TE18790	ATREP10D_RC/Helitron	1008	595	3	2049	17	22407	129	444	0	1514	8	15884	69	502	1	1610	3	17510	70	473	4	1501	5	16186	78	481	1	1460	9	16766	114	751	3	2360	11	25315	128	900	4	2575	13	28295	151
AT1TE19130	ATMU3_DNA/MuDR	4810	13684	11992	16120	8177	75785	15113	10070	8184	12026	5670	58204	9723	10692	8514	12767	6124	63704	10813	10185	8136	12087	5773	58256	10152	9750	8129	11526	5520	57731	10061	16480	13909	18677	9874	86327	16737	16091	13664	18220	9009	84352	15598
AT1TE19270	ATLINE1_2_LINE/L1	1054	4544	3967	2380	1359	9630	1576	3527	2876	1894	1014	7945	1065	3993	3289	2088	1207	8684	1366	3678	3097	1865	1084	7295	1109	3631	3031	1883	1003	7988	1062	5859	4868	3119	1648	12475	1630	5932	5022	3112	1763	12433	1793
AT1TE19285	SIMPLEHAT2_DNA/HAT	1526	8201	7390	3061	1084	19756	5263	5426	4552	2311	666	13802	3081	5696	4726	2254	863	14062	4008	5618	4741	2073	693	14233	4010	5061	4336	1755	582	12005	3378	11918	10399	4648	1342	24863	4956	13320	11694	4775	1708	26542	6028
AT1TE19430	ATCOPIA64_LTR/Copia	4800	7357	6210	17512	10360	90098	16009	5480	4121	13483	7283	69337	10946	6259	4476	15153	7885	78451	12443	5846	4352	14327	7750	71737	11502	5506	4374	13105	7412	67002	11315	8730	6858	21833	12707	105006	18308	8882	6917	22074	12572	104771	17252
AT1TE19635	ATREP13_RC/Helitron	1000	2003	1560	2341	890	20369	5138	1563	1160	1946	681	16730	3351	1514	1070	1897	660	15904	3534	1562	1167	1821	666	15314	3363	1277	949	1618	557	13647	2884	2403	1784	2994	1054	25947	5111	2798	2108	3432	1237	28788	6081
AT1TE19910	VANDAL2N1_DNA/MuDR	2463	7976	6934	7552	4864	40416	9800	5755	4515	5541	3302	29584	5464	6550	5185	6119	3780	33696	7192	5631	4400	5352	3270	29328	6021	5982	4899	5730	3640	30422	7072	9750	8123	9225	5590	49635	10106	10551	8792	9997	6337	55434	12071
AT1TE20040	HELITRONY1D_RC/Helitron	1612	1154	1003	2111	431	15534	734	893	714	1856	342	13586	481	888	701	1890	322	13497	488	973	762	1856	351	13066	543	813	706	1571	325	11477	508	1537	1320	2820	572	20083	694	1692	1433	3138	710	22529	1032
AT1TE20160	HELITRONY1E_RC/Helitron	1059	5101	27	2017	6	19535	115	3962	18	1536	6	15257	54	4366	12	1734	3	17212	67	3913	15	1534	10	15379	68	3710	11	1461	5	14288	99	6139	22	2477	9	24464	148	7234	31	2737	7	26547	140
AT1TE20180	ATREP10D_RC/Helitron	1799	3321	1534	1461	574	35156	5314	2610	1137	1169	421	28023	3830	2899	1187	1274	465	29625	4587	2554	1138	1115	433	26186	4209	2340	1091	1061	375	25304	3555	4128	1899	1904	629	42788	5235	4904	2610	2146	811	50711	7656
AT1TE20195	ARNOLDY2_DNA/MuDR	1489	3888	3124	2184	553	29930	5820	2686	1879	1370	281	22536	3384	3084	2121	1530	333	22949	3863	2626	1883	1266	289	21487	3474	2716	1984	1374	305	21892	3467	5347	4068	2639	467	39764	5110	6255	4734	3050	654	44669	6805
AT1TE20315	TAG2_DNA/HAT	2605	2950	2607	4955	2583	26442	4891	2104	1684	3662	1724	19583	3227	2533	2038	4321	2112	22162	3899	2152	1730	3606	1687	19890	3619	2144	1810	3676	1930	18978	3346	2422	2026	4120	2368	22437	4211	2777	2373	4578	2475	24527	4591
AT1TE20755	ATREP6_RC/Helitron	1508	1000	872	1917	968	34370	7460	744	616	1536	730	26492	4906	808	640	1631	767	28683	5908	729	591	1450	706	25869	5307	664	553	1305	599	23104	4459	1344	1122	2591	1169	46995	7530	1462	1229	2852	1418	50567	9832
AT1TE20925	SIMPLEHAT2_DNA/HAT	1338	7993	7288	1714	677	20902	8331	4509	3681	1138	375	14518	4739	4879	4183	1040	344	13925	5546	4696	3986	1065	350	13995	5447	4428	3847	876	309	12220	4718	10289	8863	2130	619	25766	7876	11857	10412	2111	899	27172	8810
AT1TE21210	META1_LTR/Copia	5120	9733	8682	7927	5104	82885	26797	7485	6202	6093	3672	63152	16072	8158	6707	6513	4081	68711	19812	7434	6215	5812	3608	63736	17795	7258	6207	5868	3680	62679	17480	10606	9085	8605	5302	91983	24047	11802	10144	9519	5986	101846	28147
AT1TE21300	ATLINE2_LINE/L1	1341	6111	16	4972	22	22985	90	4294	36	3472	17	16546	76	4670	73	3769	10	17581	72	4350	15	3541	11	16594	59	4316	25	3416	23	16003	69	6321	17	5164	13	23892	99	5304	14	4332	7	20105	76
AT1TE21355	ATREP10A_RC/Helitron	1118	2786	715	1752	34	20126	1504	2088	547	1222	19	14462	1145	2101	564	1194	22	15202	1375	2255	532	1433	32	16313	1216	2031	537	1226	19	14696	1208	3222	683	2192	38	24170	1620	3783	1148	2405	56	28036	2452
AT1TE21370	ATREP10D_RC/Helitron	1445	2313	1341	1697	205	25890	4614	1743	978	1265	112	20258	3034	1938	942	1406	103	23155	3930	1729	690	1239	74	20215	3332	1755	665	1327	61	20135	2660	3090	724	1835	86	32050	3586	3579	1990	2155	144	36614	6352
AT1TE21710	META1_LTR/Copia	5207	12850	11276	9958	5475	99447	21273	9818	8062	7620	4054	78497	14262	10356	8372	8068	4533	82601	17336	9651	7819	7591	4132	77049	14914	9408	7880	7268	3881	73574	14435	13590	11513	10498	5726	106314	19092	14669	12331	11420	6469	118720	23153
AT1TE21735	ATCOPIA14_LTR/Copia	1434	7332	48	6379	23	27883	112	5363	20	4630	24	21485	74	5563	9	4747	19	21665	98	5715	48	4832	20	22265	97	4772	20	4168	19	18932	92	7266	18	6404	25	28032	105	6218	20	5405	24	24692	107
AT1TE21790	ATREP3_RC/Helitron	1991	5268	3468	4370	2174	38406	8173	3765	2297	3108	1488	27519	5103	4324	2507	3583	1712	31339	6256	3959	2373	3168	1549	27859	5680	3428	2107	2989	1364	25764	4215	6312	3988	5008	2292	43816	7517	7312	4596	5750	2672	51174	9341
AT1TE21805	SIMPLEHAT1_DNA/HAT	1245	6604	6002	3018	1571	16940	5357	3997	3400	2054	918	11756	3093	4135	3497	1921	979	10928	3272	3816	3216	1875	945	10794	3390	3381	2918	1665	769	10003	2803	8367	7393	3688	1666	21083	5174	9688	8687	4198	2177	22664	6158
AT1TE22720	ATREP11_RC/Helitron	1324	2067	233	2720	21	26763	146	1639	195	2183	12	20493	122	1779	181	2382	13	23136	114	1804	211	2360	18	22307	114	1545	296	2075	33	19857	108	2707	377	3411	24	33087	208	2883	401	3783	29	36790	238
AT1TE22750	ATREP3_RC/Helitron	2345	6066	5356	5297	2861	46562	9112	4513	3563	3906	1893	34486	4950	4628	3582	4254	2185	37674	6771	4502	3584	3991	1958	35703	5825	4249	3547	3694	1839	33567	5793	7818	6608	6695	3072	59577	8091	8789	7366	7357	3749	65265	10154
AT1TE22850	ATLANTYS2_LTR/Gypsy	5069	27962	25309	14912	6952	42659	6351	20743	18175	11278	4883	31940	3890	23388	19852	12672	5228	35957	4472	20229	17551	11110	5477	30672	4909	20927	18563	11260	5241	31616	4315	31612	28155	17150	7965	48958	6572	30221	27034	16413	7818	45569	6511
AT1TE23410	ATREP1_RC/Helitron	1398	3653	2344	2640	48	23578	245	3111	1570	2355	23	19866	125	3032	1433	2261	22	20089	162	2750	1302	2195	16	18554	163	2686	1535	2211	33	19005	206	5223	2932	3708	44	34406	333	5734	3293	4065	68	37494	270
AT1TE23420	VANDAL1N1_DNA/MuDR	2279	13508	11903	7488	3747	43012	7975	9758	8042	5423	2371	30643	4237	10285	8296	5679	2611	32353	4963	9327	7681	5106	2309	28838	4486	8836	7456	4914	2225	27621	4227	15414	13165	8658	3844	47074	6329	16508	14059	9505	4550	51708	8048
AT1TE23505	ATREP5_RC/Helitron	3245	13334	8724	7002	3406	65876	10175	9147	5686	4968	2265	46179	5786	10133	6185	5199	2450	48872	6713	9273	5851	4731	2200	45464	6188	9068	5731	4637	2038	44070	5836	15024	9533	8322	3551	74356	7845	16975	10669	9201	4214	82725	9844
AT1TE23740	VANDAL14_DNA/MuDR	12267	2093	1840	3299	2116	12266	4011	1798	1517	2846	1732	10602	2879	1750	1457	2590	1591	9896	2904	1753	1459	2785	1727	10108	2998	1586	1395	2338	1476	9130	3005	2656	2313	3191	1988	12838	3781	2750	2448	3415	2169	14268	4413
AT1TE24255	ATREP10D_RC/Helitron	1052	1487	478	2210	41	22127	312	1108	392	1671	42	16842	149	1183	484	1767	106	17886	198	1094	298	1683	18	16419	203	1075	281	1636	22	15903	247	1730	605	2419	137	25635	256	1980	701	2761	134	30151	363
AT1TE24850	ATCOPIA78_LTR/Copia	7839	22490	9067	11996	1130	119845	24820	17574	6323	9557	886	95081	16604	17805	6342	9833	937	96628	17965	16642	5903	9066	795	90631	16609	17224	6111	9470	828	90851	15546	23371	7946	13403	1192	124595	23157	22053	8382	12891	1357	126440	24881
AT1TE25025	ATREP15_RC/Helitron	1322	4684	1602	3123	549	28681	1380	3487	1160	2350	314	21447	817	3506	1113	2372	372	22447	1075	3452	1101	2333	384	21945	1190	3404	847	2300	353	21130	1064	5489	2109	3795	628	34155	1127	6184	2347	4328	812	37913	1662
AT1TE25110	HELITRONY3_RC/Helitron	1015	3733	1573	2085	51	22022	177	2863	1209	1657	57	17107	132	3044	1206	1721	56	18342	172	2843	1176	1624	44	17274	107	2788	1173	1568	35	16453	126	4245	1768	2365	76	26470	179	4862	2078	2624	83	29423	224
AT1TE25115	ATREP4_RC/Helitron	1632	2602	1812	3918	536	36581	1109	1835	1200	2674	407	26072	703	2018	1307	2898	510	27713	944	1876	1249	2914	401	26390	815	1857	1107	2863	282	25797	665	3277	2365	4906	713	43965	1111	3747	2555	5475	857	48691	1547
AT1TE25210	ATREP7_RC/Helitron	1068	1707	1370	1647	610	24165	5584	1248	955	1314	458	17850	3686	1211	898	1231	435	18917	4640	1229	913	1231	459	17278	4036	1127	880	1147	351	16259	3574	2116	1566	2030	718	30019	5408	2321	1795	2398	856	33503	7233
AT1TE25615	ATDNA2T9B_DNA/MuDR	1139	2431	2161	4778	3498	12822	4607	1825	1531	3346	2226	8922	2486	1967	1579	3716	2516	10350	3220	1766	1445	3196	2189	8949	2573	1853	1570	3330	2241	9296	2509	2500	2113	4271	2715	12698	3202	2811	2421	4796	3368	14270	4216
AT1TE25645	TA11_LINE/L1	5024	8074	5697	21015	10454	82979	13670	6071	3977	15774	7855	63432	9048	6998	4587	17569	9050	71390	10703	5845	3893	15045	7770	60487	9710	6441	4089	16657	7280	66035	7887	9302	6781	24461	14092	94793	16781	9246	6820	24407	13811	93707	16753
AT1TE25685	SIMPLEHAT2_DNA/HAT	1294	6893	6188	2223	764	20325	4943	4397	3542	1374	402	13986	2735	4599	3615	1548	488	15036	3942	5182	4215	1693	537	14804	3665	4741	4023	1515	492	13651	3102	9423	7944	3221	841	25577	4822	10616	9076	3094	1072	27401	5697
AT1TE25935	ATREP6_RC/Helitron	1040	1423	7	1195	4	18954	104	1206	4	1088	2	15613	63	1387	3	1208	5	17584	74	1204	6	1015	5	14869	49	1219	4	1062	12	15599	80	2015	10	1902	8	24750	97	2332	11	2034	8	28438	145
AT1TE26120	ATREP3_RC/Helitron	2209	5341	4411	5774	2834	43084	11027	4124	3101	4520	2061	33400	6453	4444	3331	4938	2475	35567	8605	4080	3104	4360	2178	33590	7672	3544	2796	3793	1761	27972	6504	6237	4967	6795	2944	52028	9361	7611	6211	8306	3848	61970	13147
AT1TE26305	ATREP7_RC/Helitron	1224	2679	1287	2379	244	30888	4655	1753	799	1688	188	21260	2618	1848	786	1716	232	21425	3648	1746	751	1649	183	20359	3379	1584	701	1544	159	18865	2598	2994	1387	2667	293	34734	3814	3354	1692	2795	348	38747	5254
AT1TE26515	ATREP8_RC/Helitron	1665	4021	3567	1488	625	37142	6565	3350	2620	1202	469	29856	4280	3231	2527	1219	513	30177	5116	2924	2361	1147	464	28696	4607	2762	2309	1050	439	26762	4179	5089	4273	1839	712	47436	5665	5887	5038	2145	874	53663	7235
AT1TE26535	HELITRONY3_RC/Helitron	1394	2337	1928	1848	421	29719	6077	1622	1221	1270	218	20975	2946	1739	1299	1478	268	22641	3791	1650	1221	1283	258	21282	3729	1523	1161	1151	219	18692	2950	3117	2464	2637	427	37508	5126	3636	2857	2920	618	41668	6963
AT1TE26625	SIMPLEHAT2_DNA/HAT	1025	5807	5142	1600	490	18083	5760	3862	3159	1148	219	12304	2937	4067	3277	1197	312	12050	3583	4011	3303	1186	338	12089	3582	3679	3227	895	262	11192	2946	7754	6672	2107	473	20375	4574	9252	8027	2505	809	24323	6751
AT1TE26675	SIMPLEGUY1_DNA/Harbinger	1467	7443	6831	3656	1400	24242	4830	4692	4085	2601	871	17320	2641	4645	4088	2385	893	17119	3207	4766	4170	2363	906	16207	3183	4655	4103	2403	859	16528	2897	9939	9054	4548	1463	29385	4139	11018	10030	4841	1944	32517	5993
AT1TE26710	ATREP10D_RC/Helitron	1083	613	498	1813	369	25555	1586	433	322	1377	212	19838	850	398	297	1370	272	19911	1211	390	278	1294	210	19136	1074	382	315	1270	206	18858	850	701	557	2204	334	33108	1247	801	628	2562	493	37918	1906
AT1TE26735	ATREP3_RC/Helitron	1440	2978	1646	3614	1720	31581	4031	2072	842	2400	965	22879	2299	2170	988	2755	1228	24623	2657	1873	799	2257	971	21663	1961	1717	744	1859	696	18374	1546	3505	1772	4258	1727	37976	3129	3745	1936	4676	2097	42246	4310
AT1TE27095	ATREP4_RC/Helitron	1130	3706	1117	2591	480	25844	2148	2951	680	2021	309	20518	1517	2754	683	1920	368	19779	1747	2617	582	1792	268	18271	1157	2541	688	1723	314	18020	1414	4221	1149	2937	470	30488	1891	4718	1206	3213	542	33298	2507
AT1TE27295	VANDAL6_DNA/MuDR	8311	18445	15975	18550	9124	77614	16354	14053	11232	14359	6547	60431	10227	14831	11599	15621	6759	65747	11374	16082	10900	16474	3167	70795	3113	14952	10660	15870	3432	65829	3137	19029	15834	19006	8958	77552	13605	19204	16196	19318	9144	79393	15175
AT1TE27340	ATREP3_RC/Helitron	1819	3147	764	2150	245	43671	2268	2258	420	1525	220	31296	1829	2604	531	1897	293	36147	2313	2423	481	1721	162	33844	1570	2287	465	1658	149	31558	1305	3726	780	2583	413	51068	2841	4223	1130	3012	439	59211	3898
AT1TE27395	ATREP3_RC/Helitron	1318	4150	3384	3208	1415	28758	6315	2676	1983	2094	755	18746	2980	3166	2310	2409	1000	21515	3929	2889	2125	2161	881	19608	3807	2634	2046	2104	887	17700	3160	4955	3785	3629	1302	34533	4942	5585	4219	4080	1728	38083	6746
AT1TE27405	ATLINEIII_LINE/L1	2208	7455	6641	7712	3539	39158	5668	5341	4518	5520	2607	27929	3644	6192	5188	6252	2949	31880	4497	5109	4195	5350	2205	26956	3327	5555	4763	5814	2550	28865	3507	8380	7213	8610	3851	43518	5040	8399	7281	8599	4370	44326	6755
AT1TE27470	ATREP10D_RC/Helitron	1207	2789	1696	2619	111	24759	305	1993	1222	1961	85	17848	231	2220	1398	2196	120	19410	309	2183	1374	2196	116	20237	289	1885	930	2017	69	17743	197	3458	2091	3235	122	29039	335	4003	2391	3752	200	33873	448
AT1TE27665	ATREP7_RC/Helitron	1622	3336	1927	4001	481	40334	3870	2438	1212	2976	349	28893	2399	2485	1208	3127	411	30913	3038	2416	1223	3012	344	29348	2423	2226	1151	2892	330	27092	2146	3585	1922	4512	558	45289	3200	4267	2413	5064	737	52509	4444
AT1TE27810	ATREP11_RC/Helitron	3353	12313	9628	5284	1621	67241	4544	9093	6296	4046	1032	49828	2818	10030	7026	4530	1300	56175	3747	9191	6439	4164	1244	51701	3382	8487	6141	3789	948	48940	2635	14996	11190	6830	1765	84051	4044	16227	12132	7401	2216	90555	5680
AT1TE27830	ATREP1_RC/Helitron	1369	4588	3873	2604	1189	27268	3458	3216	2402	1819	806	19772	2156	3705	2772	2095	942	22404	2793	3375	2563	1921	914	21058	2625	2884	2266	1670	685	18268	1902	5588	4462	3194	1282	34988	3132	6173	4937	3499	1581	37461	4341
AT1TE27905	ATIS112A_DNA/Harbinger	1265	5518	4714	3247	1549	17793	2617	4273	3520	2520	1133	13463	1703	5106	4084	3167	1364	16999	2200	4403	3626	2638	1178	13675	1971	4429	3672	2679	1238	13878	1929	6572	5451	4055	1693	19950	2305	6655	5677	3959	1881	20622	2744
AT1TE28175	TA11_LINE/L1	4021	5791	5062	17921	12301	63251	15942	4368	3469	13675	8709	51504	10517	4454	3444	13550	8697	51207	11101	4423	3512	13935	8827	51352	10899	4251	3473	13345	8753	47885	10424	6825	5676	22120	14562	77732	16149	6923	5843	22637	15218	80810	18565
AT1TE28370	VANDAL5_DNA/MuDR	7747	29026	25096	35243	19772	138772	28374	22468	18034	26691	14461	102814	18080	23921	18863	28675	15706	113690	21847	23187	18592	27746	14808	109541	20296	21492	17825	26011	14528	103987	19444	31456	26220	38367	21007	152422	25372	33319	27996	41662	23553	165514	31820
AT1TE28635	ATREP10D_RC/Helitron	1145	2132	812	3409	394	24777	3303	1634	532	2559	296	18658	1715	1755	582	2791	304	19854	2263	1542	133	2573	225	19283	2349	1671	180	2664	208	18310	2072	2372	907	3985	462	28327	2993	2719	1125	4687	587	33267	3761
AT1TE28830	Unassigned_Unassigned	5326	13690	11850	20108	11667	75729	15403	10510	8564	15626	8303	59747	9418	11406	8980	16882	8741	63017	9783	10350	8378	15186	8029	56878	9731	9750	8003	14362	7545	54675	8800	16148	13920	23451	13513	85800	14446	15513	13373	22367	12809	82851	14836
AT1TE29040	ATREP10D_RC/Helitron	1094	1022	243	1174	65	14674	154	843	205	905	45	12309	107	885	222	1007	43	12792	142	870	148	973	29	12529	113	737	138	871	46	11145	141	1563	392	1735	42	23056	184	1755	441	2066	67	25373	231
AT1TE29060	VANDAL2_DNA/MuDR	10888	26061	22874	27929	16540	100773	24044	20223	16580	21825	11636	79264	14895	21054	16779	22611	12235	82293	16879	19071	15304	20777	11262	74081	15413	18621	15569	20601	11503	73568	15229	24365	20774	25468	14414	90197	18519	25392	21821	26321	15045	94559	21054
AT1TE29070	ATREP10B_RC/Helitron	1023	2340	1739	1603	486	19071	535	1783	1144	1171	314	14633	327	1978	1264	1371	396	16090	446	1843	1143	1223	294	15266	319	1558	1003	1079	252	13363	249	3086	2082	2033	570	25588	564	3347	2407	2243	747	29333	960
AT1TE29390	HELITRONY3_RC/Helitron	1125	3769	2292	2770	398	22235	331	3099	1573	2247	307	18339	262	3287	1711	2417	309	19567	370	2787	1361	2071	205	17370	184	2693	1599	2070	233	16864	222	4739	2990	3455	499	27958	392	5118	3144	3722	654	30556	543
AT1TE29410	ATREP9_RC/Helitron	1168	3523	2430	1312	249	29472	3813	2437	1618	846	194	20169	2272	2646	1851	981	233	22522	3144	2551	1632	934	197	20920	2704	2343	1525	817	169	19073	2272	4027	3096	1447	298	34281	2865	4521	3413	1611	385	38274	4234
AT1TE29570	HARBINGER_DNA/Harbinger	2438	4237	3731	7857	5518	43721	13511	3484	2925	6014	4224	33589	8890	3462	2806	6514	4611	34472	10533	3364	2757	6183	4321	33266	9534	3455	2940	6212	4438	32276	9139	4884	4179	9414	6682	52246	14367	5489	4722	10217	7387	55740	16280
AT1TE29605	ATMUN1_DNA/MuDR	1018	4465	3810	2385	421	20431	2075	3176	2530	1707	311	15018	1237	3205	2457	1754	364	15013	1406	3019	2368	1568	316	13779	1448	2874	2424	1542	305	13459	1265	5284	4329	2884	585	25202	1980	6034	4928	3317	661	28460	2215
AT1TE29770	ARNOLDY2_DNA/MuDR	1436	3917	2142	3048	1010	32301	7551	2438	1079	1799	510	21474	3316	2652	1093	2163	652	22414	4718	2784	1263	2101	685	23506	4542	2508	1177	1935	575	20758	4002	4907	2571	3630	918	41291	6913	5287	2601	4072	1205	44162	7912
AT1TE29830	ATREP11_RC/Helitron	1108	2990	9	2490	16	23982	112	2232	3	1818	11	17352	73	2454	3	2001	6	19213	94	2234	8	1878	7	17896	93	2390	5	1981	14	18375	93	3586	16	2946	14	28119	156	3762	20	3190	18	29595	143
AT1TE29990	ATLINE1A_LINE/L1	1139	3264	3060	3665	2839	16842	5778	2533	2301	2862	2105	12723	3162	2616	2353	2861	2212	13424	4153	2229	2020	2558	1925	11692	3497	2477	2269	2845	2100	12543	3937	4059	3698	4603	3388	21214	5377	4376	3977	4829	3697	23501	6396
AT1TE30080	ATREP3_RC/Helitron	1302	4900	28	2483	10	28716	129	4066	190	2082	13	22852	113	4219	322	2150	22	23779	161	3927	12	2060	11	21970	99	3680	14	1913	5	21430	102	5594	520	2879	30	33201	189	6545	816	3367	86	38504	380
AT1TE30195	ATCOPIA16_LTR/Copia	4962	8310	7039	20407	12205	85914	18739	6520	4892	15718	8312	66309	11509	6939	5004	16834	8839	71171	13183	6488	4825	16103	8427	67014	12295	6173	4883	15082	8376	63604	11881	10363	8187	25156	14274	102688	19409	10567	8507	25611	14794	106385	21036
AT1TE30250	ATREP10D_RC/Helitron	1734	5597	1641	4203	99	31161	203	4257	229	3087	20	23674	125	4722	411	3552	25	26234	130	4860	1242	3665	64	26346	187	4351	698	3240	42	23930	122	7735	750	5743	42	39601	206	8948	1384	6730	71	47288	267
AT1TE30520	ATREP9_RC/Helitron	1092	2522	5	3288	16	27849	140	1821	9	2429	6	20294	88	1914	8	2461	12	20860	99	1665	3	2284	13	18658	81	1783	9	2283	15	19546	128	2716	13	3576	15	30262	128	3069	10	4002	29	33793	175
AT1TE30550	ATCOPIA3_LTR/Copia	4632	19187	73	17263	55	74592	306	15968	99	14257	75	62720	270	16068	84	14526	54	64147	285	14715	69	13363	57	58296	227	14588	66	13292	51	57650	272	18618	117	16620	52	70614	296	14488	54	13437	55	55220	245
AT1TE30770	HELITRONY3_RC/Helitron	3990	5023	3672	6044	535	90268	3749	3853	2338	4581	321	67220	2490	3894	2347	4673	365	69252	3247	3674	2291	4518	364	65808	2874	3534	2349	4318	302	64149	2525	6136	4205	7171	541	103429	3068	6863	4601	8141	738	116606	4402
AT1TE30840	ATREP15_RC/Helitron	1390	3265	1608	2995	339	29983	1366	2268	1667	2110	454	21364	1250	2651	1903	2513	672	24851	1842	2415	1035	2249	256	22329	1258	2226	1013	2129	267	21017	1015	3774	2649	3371	573	34720	1327	4194	3054	3910	984	40059	2309
AT1TE30845	HELITRON1_RC/Helitron	1009	5871	5268	3480	898	11221	1277	5152	4303	3061	730	10231	996	5483	4580	3394	848	10446	1124	4663	3978	2904	705	9435	1177	4685	4108	2786	673	9020	1021	8056	7168	4818	996	13986	1185	9072	7951	5512	1369	16162	1861
AT1TE30880	ATREP10D_RC/Helitron	1653	2934	1847	2590	106	35106	687	2370	1597	2039	157	28436	657	2389	1459	2166	140	29814	717	2223	1170	2043	90	27065	552	2156	1407	1964	105	26432	571	3639	2647	3290	160	43989	647	4214	3142	3738	343	49897	1322
AT1TE30890	ARNOLDY2_DNA/MuDR	1284	3213	2774	1813	294	30232	2068	2319	1893	1180	239	21981	1493	2347	1882	1299	257	21902	1786	2263	1802	1221	215	20602	1359	2204	1829	1181	181	20957	1285	3892	3327	2045	279	35819	1502	4358	3686	2289	422	39502	2351
AT1TE31190	VANDAL2_DNA/MuDR	14780	39005	34132	36578	21454	148536	33105	31495	25904	29598	15655	117705	21239	32170	25899	29867	15944	120639	22499	29889	24164	28376	15374	114325	22470	30423	25531	28508	15879	113815	22384	34498	29363	32671	18428	128622	24661	37734	32379	35810	20467	138430	28186
AT1TE31590	ATREP3_RC/Helitron	2855	9605	5874	7634	3368	56709	8952	7375	3980	5826	2337	44119	5440	7444	3909	5918	2470	44417	6047	6742	3718	5416	2268	41010	5913	6405	3527	5129	2083	37606	5018	11561	6694	8969	3522	67898	8248	13479	7921	10691	4611	78504	11075
AT1TE31660	ATREP11_RC/Helitron	1513	4639	3255	3445	1181	27520	2952	3442	2093	2663	758	22238	1766	3961	2398	2980	961	24126	2612	3577	2170	2723	844	22532	2202	3395	2056	2595	719	20551	1596	5164	3195	4024	1041	33546	2556	6310	3989	4896	1418	38821	3394
AT1TE31775	ATREP3_RC/Helitron	8023	23679	7302	26274	2243	161415	7173	18771	5559	20942	1565	127395	4706	19484	5507	21767	1736	131872	5654	17929	5294	20671	1495	122241	4518	16863	5172	19255	1375	116336	4179	25763	7450	28009	2006	173953	6031	26601	8350	28880	2719	181979	8127
AT1TE31885	ATREP10D_RC/Helitron	1110	2339	982	2911	78	21878	165	1696	400	2231	24	16424	99	1874	474	2353	42	17819	111	1657	354	2098	36	15859	100	1599	477	2081	42	15559	109	2882	702	3520	70	26900	176	3292	1040	4096	103	30614	274
AT1TE31970	BRODYAGA1A_DNA/MuDR	1123	5468	4809	3319	1778	19693	4118	4314	3722	2648	1332	15697	2542	4755	4031	2934	1625	17671	3879	4183	3606	2434	1409	14920	3264	4104	3481	2496	1279	15364	2969	7057	6201	4186	2118	24414	3724	8096	6899	4907	2763	27511	5703
AT1TE31985	ATREP2A_RC/Helitron	1172	4547	3324	3008	1560	24539	4872	3197	2317	2167	1080	17524	2796	3166	2236	2163	1054	17839	3194	3216	2041	2123	1179	17002	3347	3012	1882	2036	1041	16539	2908	5153	3900	3662	1821	28656	4459	6170	4267	4185	2166	33460	5600
AT1TE32015	ATCOPIA64_LTR/Copia	3453	12343	3652	7371	220	65257	610	9566	2440	5688	165	51530	419	10834	3116	6318	163	58163	522	9621	2691	5898	489	51302	1894	9913	2713	5867	177	52954	397	13580	3988	7934	222	69342	608	13458	4243	7650	274	67398	783
AT1TE32095	ATREP10D_RC/Helitron	1110	2531	881	2210	14	18262	145	1850	469	1638	12	13920	100	2182	573	1662	3	14631	111	1848	417	1575	9	13477	108	1837	493	1699	15	13619	119	3068	984	2511	7	22403	164	3395	1107	2596	14	25333	195
AT1TE32110	HELITRONY3_RC/Helitron	1505	3346	1818	4920	463	32949	506	2446	1198	3590	356	23722	380	2479	1216	3756	390	25365	366	2377	1188	3596	304	22976	264	2200	881	3487	95	22691	229	3853	1713	5936	224	39543	365	4340	2118	6672	579	45032	662
AT1TE32755	VANDAL1_DNA/MuDR	1917	8841	7823	8134	4843	29439	5485	5841	4817	5369	3080	19422	3041	6908	5700	6310	3753	23907	4218	6256	5107	5895	3377	21596	3490	6094	5191	5550	3323	20564	3460	10151	8713	9304	5721	32320	5300	10699	9249	9900	6012	34883	6268
AT1TE32765	VANDAL1N1_DNA/MuDR	1589	9468	8308	4096	1810	31465	4741	6487	5221	2894	1168	22052	2584	7474	5978	3296	1503	24344	3571	6974	5682	3102	1306	22072	2794	6022	5027	2591	1138	21045	2768	10538	8866	4785	1997	34456	3983	11911	10074	5217	2351	37916	4708
AT1TE32785	ATREP11A_RC/Helitron	1102	4200	3499	2846	387	22551	1494	3223	2382	2145	251	18273	810	3161	2416	2151	287	17615	1152	2841	2202	2015	263	16826	1012	2574	2016	1726	211	15603	807	4818	3767	3049	382	27438	1268	5593	4323	3659	519	30638	1524
AT1TE33210	ATLINE1_4_LINE/L1	1750	6902	105	6180	19	31909	121	5655	56	5095	23	27088	103	6431	55	5680	24	29132	103	5783	77	5121	16	26287	108	5309	72	4699	14	24314	101	7332	87	6636	25	33959	131	6829	51	6155	21	30582	101
AT1TE33350	ATCOPIA65_LTR/Copia	2046	6742	1578	6208	39	37886	177	5022	833	4609	35	29237	125	5619	722	5235	22	31182	131	5399	969	5014	27	31317	150	4950	1042	4500	26	28098	130	7437	957	6758	48	40076	229	6162	961	5870	47	33632	163
AT1TE33455	VANDAL5A_DNA/MuDR	1145	3056	2765	2850	1820	16534	3487	2121	1811	2060	1294	12074	1954	2517	2124	2408	1451	13542	2426	2204	1895	2197	1309	12413	2157	1890	1606	1845	1165	11845	2200	2776	2447	2622	1561	14537	2506	2991	2633	2917	1874	15856	2908
AT1TE33490	TA11_LINE/L1	6001	12122	10361	22530	13689	91838	23211	10224	7949	19348	10880	78835	16311	10123	7949	19151	11192	78366	18028	9169	7116	17613	9983	73075	16420	8986	7391	16932	10033	68929	16024	14122	11634	26829	16051	108912	22564	14863	12454	28448	17335	114858	27398
AT1TE34015	HELITRONY3_RC/Helitron	4977	11170	8949	6177	1270	98524	15533	7718	5551	4292	695	70755	8874	8412	5766	4511	828	75242	11025	7425	5217	4119	781	70979	10176	7024	5179	3950	709	64623	8693	14400	10932	7790	1174	119765	12971	16641	12901	9077	1824	136028	18069
AT1TE34045	ATLINE1_4_LINE/L1	1357	4581	4038	3804	1641	22179	2686	3384	2744	2852	1198	16764	1670	3527	2853	2827	1220	16905	2227	3755	3033	3119	1248	18675	2042	3304	2827	2625	1096	16326	1835	5195	4427	4033	1704	24296	2729	5366	4612	4155	1899	24820	3246
AT1TE34165	ATREP10D_RC/Helitron	1037	2568	6	2603	4	18805	108	2002	7	2066	6	14491	56	2091	44	2122	9	14674	60	1951	6	1990	14	14327	61	1819	5	1807	6	12913	57	3219	13	3458	15	23627	126	3492	11	3623	16	25672	147
AT1TE34170	ATREP6_RC/Helitron	1348	2018	1160	1622	643	31981	6654	1512	810	1275	506	24031	4543	1540	851	1321	560	25186	5611	1442	721	1182	470	21950	4358	1439	802	1222	473	22609	4661	2496	1426	2086	806	38530	7245	2753	1709	2288	930	44705	8431
AT1TE34215	ATREP1_RC/Helitron	1282	4921	3142	2514	1143	25871	3860	3746	2152	1962	746	19290	2362	3761	2170	1937	811	19525	2726	3368	1951	1809	736	18080	2466	3464	1887	1860	736	18198	2357	5906	3766	3172	1362	30958	4074	6620	4210	3482	1466	35005	4600
AT1TE34275	ATREP7_RC/Helitron	1486	2833	1719	3031	239	32708	507	1987	1098	2185	195	24326	385	2253	1189	2468	190	26528	488	2073	1165	2253	189	23932	424	1870	913	2115	96	22830	226	3036	1767	3260	279	34220	445	3497	2033	3811	339	39424	607
AT1TE34295	HELITRONY3_RC/Helitron	1280	5062	2472	2204	485	27428	5047	3657	1540	1591	335	19881	2579	3934	1719	1697	386	20889	3421	3756	1619	1554	313	19630	2747	3425	1413	1411	273	18264	2798	5721	2609	2403	486	30718	4396	6494	3013	2776	624	35236	5540
AT1TE34315	ATENSPM10_DNA/En-Spm	2429	6341	5559	10037	4670	39754	4843	4998	4148	7886	3517	32110	3235	5267	4260	8519	3764	34495	3929	4893	3991	7848	3489	31658	3636	4553	3842	7181	3315	28593	3038	7176	6171	11442	5221	46338	4677	7667	6594	11695	5763	46932	5629
AT1TE34335	ATCOPIA26_LTR/Copia	3645	18735	66	13061	44	63659	277	13905	37	9648	34	48265	192	15905	81	11004	37	54049	239	14718	140	10108	42	50493	209	15288	146	10610	46	52219	216	18329	167	12495	40	63062	248	13929	54	9680	26	49052	176
AT1TE34365	HELITRONY3_RC/Helitron	1344	2564	572	2177	733	24147	5583	1867	418	1633	562	18142	3331	1950	406	1694	554	18489	4101	1897	367	1578	522	17444	3904	1728	336	1419	448	15367	3103	3241	813	2776	828	31203	6198	3603	825	3197	1072	35900	7747
AT1TE34400	HELITRONY1B_RC/Helitron	1304	3030	7	2752	11	28136	131	2161	5	2073	8	20732	120	2363	5	2185	7	21885	100	2414	14	2157	5	22078	110	2334	7	2067	6	20721	112	3709	9	3304	17	33062	171	4054	17	3731	13	35595	205
AT1TE34445	ATREP11_RC/Helitron	1246	4909	2229	3118	633	25750	3832	3719	1373	2424	358	19228	1919	3896	1395	2564	420	20733	2683	3661	1307	2373	361	19330	2218	3418	1244	2252	366	18165	2118	5698	2179	3687	487	30716	3132	6527	2787	4299	822	34588	4474
AT1TE34580	ATCOPIA73_LTR/Copia	4870	9736	8237	22102	15628	81521	22810	7161	5400	16914	11102	63077	14184	7979	5880	18280	11886	67073	16405	7091	5335	16328	10640	60496	14872	6563	5230	15388	10223	56124	13691	11694	9262	27052	18456	97721	23081	11791	9447	27397	18722	100711	25684
AT1TE34595	ATREP3_RC/Helitron	1001	2484	7	2595	15	20713	81	1955	12	2030	10	16939	101	2158	11	2179	9	17959	71	1865	5	1958	6	16325	81	1930	2	2031	7	16290	83	2878	9	3012	8	24654	123	3190	19	3467	14	27276	117
AT1TE34650	ATLINEIII_LINE/L1	1785	6092	4785	5882	2499	28964	2206	4535	3356	4526	1864	22453	1489	5325	3778	5235	2045	25787	1746	4751	3323	4652	1782	22941	1321	4809	3783	4698	2003	23077	1512	6368	5165	6362	2817	30160	1923	6434	5020	6423	2982	30195	2274
AT1TE35100	ATREP10D_RC/Helitron	1144	4300	3245	2770	593	23703	3178	3359	2232	2097	479	18932	2128	3392	1997	2226	596	19201	2740	2962	1940	1954	407	17563	2110	3048	2014	2021	459	17566	2469	4943	3509	3165	663	28159	2883	5773	4252	3842	848	31798	3514
AT1TE35130	HELITRONY1E_RC/Helitron	1152	3869	11	2291	15	25526	117	2889	7	1794	6	19755	95	3283	16	1932	8	21971	112	2829	7	1755	4	19220	84	3201	12	1951	11	21448	124	4534	8	2553	12	28550	128	4897	21	2851	9	32149	148
AT1TE35280	SIMPLEGUY1_DNA/Harbinger	1410	7094	6530	4225	1489	22895	3946	4296	3824	2539	948	15155	2454	4614	4067	2726	1131	15112	2893	4845	4262	2906	988	15630	2501	4156	3756	2472	873	13789	2257	9672	8801	5259	1645	27644	4235	10562	9622	5597	2088	30245	5109
AT1TE35305	VANDAL8_DNA/MuDR	2274	9264	8389	5085	1571	33589	4448	6982	5927	4020	1302	26202	3211	8090	6787	4427	1526	30308	4375	7356	6154	4154	1234	27339	3344	6761	5881	3823	1103	24362	2723	10875	9490	5798	1775	38419	4179	11753	10326	6306	2272	42271	5347
AT1TE35415	SADHU_Unassigned	1971	7438	29	4912	16	31145	128	6258	21	4225	17	24344	117	6595	24	4407	22	26127	117	6477	22	4408	15	26391	116	5943	17	4065	9	24096	100	8258	33	5529	20	33662	129	7773	29	5143	20	31440	145
AT1TE35420	HELITRONY3_RC/Helitron	1237	2898	9	4226	18	25521	100	2259	9	3290	9	19953	91	2304	11	3514	16	20672	77	2179	7	3261	10	19593	94	2211	10	3368	13	19534	93	3424	11	5278	21	31410	146	3889	9	5921	27	34518	155
AT1TE35425	ATREP4_RC/Helitron	1274	3102	16	3635	24	26340	142	2479	10	2914	13	21530	96	2789	8	3251	17	24007	93	2353	7	2788	13	20832	101	2530	6	2928	12	21762	106	3709	10	4171	22	32376	155	4258	10	4786	18	36163	162
AT1TE35630	ATREP11_RC/Helitron	1018	876	566	2368	257	23405	338	632	280	1755	120	16759	166	688	332	1935	228	18661	226	647	285	1832	174	18062	248	587	334	1655	201	15570	239	1023	584	2689	282	26728	305	1151	660	3197	374	31074	509
AT1TE35680	VANDAL2N1_DNA/MuDR	2769	8885	7666	7879	4212	45997	8912	7042	5552	6186	2928	36206	5139	7581	5862	6900	3463	39402	6867	7180	5642	6266	3053	37582	6052	6881	5656	6142	3080	36222	5882	10218	8466	9447	4609	54722	8323	11233	9297	10292	5325	59805	9631
AT1TE35720	ATLINEIII_LINE/L1	2683	9658	8544	10292	4748	38240	4202	7581	6307	8361	3631	31477	2812	7622	6220	8386	3447	32262	3109	7226	5864	7994	3463	30935	3050	7348	6340	8187	3748	30465	3011	11264	9593	12224	5377	44083	4004	10775	9257	11768	5544	43164	4390
AT1TE35855	ATLINE2_LINE/L1	2441	4951	4154	9361	4235	33617	3942	3943	2975	7762	3426	27552	2913	4352	3303	8279	3485	29955	3389	4032	3126	7778	3113	27763	2973	4038	3079	7783	3063	27904	2748	6297	5114	11782	5447	41601	4599	6688	5491	12199	5470	42791	4714
AT1TE36035	ATCOPIA51_LTR/Copia	4341	3781	3341	5864	3420	20802	3979	2872	2320	4288	2351	15675	2616	3068	2485	4850	2607	17586	3238	2849	2351	4434	2419	16191	2849	2797	2384	4181	2306	15426	2696	3190	2763	4572	2781	18108	3427	3131	2708	4623	2779	16890	3257
AT1TE36060	HELITRONY1C_RC/Helitron	3290	9698	6903	5826	729	57267	2361	7530	4666	4550	564	44235	1700	8578	5137	5425	689	51075	2453	7423	4525	4581	567	42836	2091	7736	5196	4658	590	46075	1743	12429	8613	7263	808	71890	2180	14415	10224	8488	1368	81643	3639
AT1TE36120	ATREP2A_RC/Helitron	1056	4625	3526	3249	915	24732	3260	2804	1794	2143	505	16887	2008	3074	2127	2195	608	17295	2671	2900	1916	2154	537	16929	2127	2830	1795	2198	560	16797	2200	4887	3581	3649	688	27463	2372	5483	3940	4059	1087	30766	4007
AT1TE36485	ATREP10D_RC/Helitron	5221	13745	2489	13248	294	118478	1356	11116	1311	10356	204	91477	980	11754	1354	11393	288	99372	1319	11030	1810	10602	241	92702	1173	10761	1951	10398	241	90882	1101	15864	2621	15524	316	137535	1413	16290	3199	16221	483	148912	1930
AT1TE36505	ATREP15_RC/Helitron	2117	4453	2038	3312	105	52703	913	3398	1073	2498	68	39314	662	3519	1062	2727	90	42393	944	3374	1244	2585	72	40196	773	3201	1478	2539	73	38620	693	5177	2085	3935	113	61917	940	5754	2621	4393	144	69616	1338
AT1TE36510	HELITRONY3_RC/Helitron	1069	4751	4148	1522	383	17953	3916	3630	2842	1175	244	13002	1963	3449	2723	1135	303	13766	2626	3907	3157	1321	331	13571	2547	3002	2511	959	199	12297	2416	6981	5917	2108	441	20678	2751	7932	6706	2480	589	24086	3750
AT1TE36550	ATREP7_RC/Helitron	1007	2407	1880	1461	680	20309	4351	1856	1411	1157	566	15809	3247	2033	1456	1173	653	15864	3955	1935	1476	1208	608	15370	3334	1736	1326	1060	481	13758	2802	3326	2543	1980	887	25507	3892	3711	2908	2198	1146	29550	5671
AT1TE36570	ATENSPM3_DNA/En-Spm	8122	17243	14868	35928	21682	143370	32827	12679	9914	27263	15938	108431	21097	12906	10115	27346	16836	111136	24656	12358	9802	25841	15620	103370	22731	11921	9740	25403	15140	100445	21185	20265	16611	42637	25348	167394	32802	21020	17454	44359	26958	173802	36790
AT1TE36605	TAG2_DNA/HAT	1622	3118	138	4087	31	32369	243	2548	106	3148	19	25872	150	2547	83	3378	15	26830	124	2453	95	3333	14	26357	130	2527	99	3044	10	24834	118	3956	16	4527	21	35216	216	3841	13	4437	21	34217	190
AT1TE36615	ATREP15_RC/Helitron	1460	1762	91	3219	99	34409	252	1358	97	2658	165	28213	417	1488	74	2692	121	29193	328	1359	31	2387	34	27080	171	1401	1	2697	8	28964	160	2159	9	3834	31	42182	225	2334	8	4291	16	45702	218
AT1TE36630	HELITRONY3_RC/Helitron	1226	1935	317	2750	376	28064	1142	1674	270	2503	425	23684	818	1719	274	2393	404	23080	1067	1591	243	2240	277	21676	866	1493	242	2016	260	20014	744	2443	433	3323	458	32736	882	2704	512	3970	638	39195	1638
AT1TE36890	ATREP5_RC/Helitron	3858	14598	11506	9047	3137	78161	8428	10302	6477	6540	1988	56225	4793	11216	6972	7081	2342	61537	6383	10146	6965	6289	2052	55550	5241	10005	6549	6237	1838	54741	4855	15921	10425	9881	2754	85531	6201	17911	11713	11216	3473	96540	8354
AT1TE37050	ATREP11_RC/Helitron	1304	7263	5104	2796	336	23514	1138	5659	3459	2183	241	18392	910	5974	3786	2340	283	19705	996	5506	3278	2080	234	18091	848	5415	3615	2206	326	17804	1027	9077	6538	3498	372	29485	1048	9578	6672	3694	556	31422	1434
AT1TE37150	ATREP3_RC/Helitron	1127	3363	950	2034	10	23629	205	2186	435	1327	7	15551	93	2471	742	1477	8	17961	121	2424	347	1481	4	17018	113	2012	136	1198	7	14786	118	3684	1262	2123	11	25361	212	4176	1162	2435	5	29692	236
AT1TE37170	ATREP8_RC/Helitron	1167	2441	2035	2042	498	28197	3325	1683	1220	1462	329	19653	1868	1815	1348	1519	410	21191	2787	1898	1436	1606	357	21455	2297	1691	1339	1399	304	19311	2234	3064	2418	2375	460	33958	2669	3153	2500	2670	654	36685	4196
AT1TE37175	HELITRONY3_RC/Helitron	1400	3795	477	4099	35	31257	189	3023	242	3227	37	24629	155	3142	261	3392	22	25182	159	3124	340	3388	29	26068	137	2957	321	3099	24	24183	159	4724	442	4962	35	37418	235	5285	397	5683	53	42035	271
AT1TE37210	ATLANTYS3_LTR/Gypsy	1060	4680	4301	3261	1464	9624	1540	3939	3541	2914	1361	8326	1280	3902	3388	2915	1222	8540	1238	4104	3553	2918	1280	8761	1298	3843	3484	2683	1238	7851	1197	5179	4649	3723	1780	11031	1614	5420	4972	3904	1905	11395	1936
AT1TE37215	ATLANTYS2_LTR/Gypsy	2486	11876	10611	7275	3703	24197	4047	10614	9148	6563	3168	21562	2989	11437	9670	7122	3460	23500	3496	10094	8459	6241	2929	20553	3179	9400	8133	5889	2945	19250	2978	14406	12742	8742	4521	29236	4362	14846	13230	9136	4816	30930	4964
AT1TE37265	ATLANTYS2_LTR/Gypsy	3405	14870	13298	10079	3689	43707	4757	12083	10228	8041	2995	35751	3531	13523	11412	9173	3536	40708	4637	11746	10008	8089	3098	34999	3863	11787	10148	7926	2916	35023	3506	17916	15724	11862	4132	52359	4670	18124	16067	12245	5131	53834	6465
AT1TE37275	ATREP11_RC/Helitron	1790	6864	4116	4596	1548	33742	2777	5586	3054	3789	1130	27479	1964	5650	2832	3673	1210	27476	2516	5018	2714	3411	1092	24958	2022	4770	2584	3212	963	22998	1746	8027	4696	5518	1542	40220	2531	9317	5487	6387	2143	46924	3683
AT1TE37295	ATREP10D_RC/Helitron	1178	4775	31	2273	11	20776	98	3582	14	1758	4	15488	67	4098	37	2068	11	17980	71	3623	26	1733	7	15965	70	3368	104	1610	9	14460	114	6264	26	3065	16	25666	163	6785	18	3208	18	28595	147
AT1TE37305	ATREP11_RC/Helitron	1412	4590	3794	3071	618	25067	2249	3333	2441	2311	352	18700	1234	3963	2911	2597	473	21460	1657	3744	2763	2496	458	20390	1543	3110	2417	2157	397	17276	1221	6025	4726	3869	665	31751	2104	6693	5174	4474	745	37118	2521
AT1TE37610	HELITRONY3_RC/Helitron	1357	3301	2690	1857	143	27123	384	2273	1616	1326	131	18458	220	2451	1787	1442	99	20051	273	2590	1953	1432	131	20684	289	2294	1754	1422	69	19539	237	3539	2794	2068	58	28913	253	3878	2968	2255	110	31470	360
AT1TE37655	ATREP10D_RC/Helitron	1423	3413	21	2722	9	35280	186	2418	8	1932	9	25511	121	2599	7	2156	6	28267	146	2466	15	1943	10	25391	108	2339	7	1925	10	25270	116	3729	17	2980	13	39052	199	4166	16	3309	13	44519	224
AT1TE37705	ATREP7_RC/Helitron	1486	3979	1995	1477	107	36367	2023	2921	1330	1127	70	25997	1516	3261	1364	1182	79	28753	1917	2873	1263	1037	59	26158	1595	2713	1290	981	77	24763	1362	4643	2244	1555	80	40920	1831	5159	2539	1797	127	46593	2559
AT1TE37890	ATREP3_RC/Helitron	2668	7382	5717	6536	2314	54396	7228	5454	3862	4844	1606	41186	4768	5617	3808	5177	1725	42430	5700	5277	3599	4897	1707	40887	5577	4819	3464	4338	1385	37124	4521	8556	6285	7753	2303	63919	6345	9833	7153	8576	2699	70583	8323
AT1TE37925	ATREP5_RC/Helitron	2404	10587	9316	5795	2399	43809	6277	7183	5734	4070	1629	31844	3900	8392	6625	4646	1946	35875	4723	7621	6160	4132	1627	31897	4098	6732	5659	3821	1525	28801	3732	12013	10089	6954	2451	49952	5714	13656	11429	7487	3051	54979	6779
AT1TE37935	ATREP11_RC/Helitron	1389	4071	2666	1212	167	33030	5631	2847	2104	885	98	23158	3073	2932	1993	971	115	25294	4157	2935	1860	906	118	23316	3698	2836	1835	909	106	23155	3533	4515	2941	1374	135	37633	5144	5389	3463	1598	178	45093	6381
AT1TE37975	ATREP4_RC/Helitron	2154	7588	5274	5124	1386	47845	6725	5335	3220	3633	991	34868	3942	5388	3300	3792	1129	35956	5038	5207	3236	3586	993	33653	4170	4685	3040	3270	887	31152	4051	8727	5701	6070	1378	57411	5891	10162	6619	6834	1913	65720	8165
AT1TE38035	ATREP3_RC/Helitron	2484	6314	3368	6335	1927	52781	9254	4630	2134	4546	1265	38039	5349	5301	2367	5235	1582	42914	6829	4629	2058	4525	1332	37449	5858	3991	1942	4012	1159	32917	4846	7316	3783	7302	2027	60429	8013	8184	4149	8204	2555	67648	10495
AT1TE38090	VANDAL2N1_DNA/MuDR	2816	9816	8618	7947	4799	48124	10881	7459	6079	5785	3319	36741	6910	7709	6302	6244	3702	38401	7928	7849	6369	6399	3728	38963	7541	7314	6182	5717	3371	35197	7212	11649	9809	9657	5474	57489	10230	13577	11679	10896	6457	66071	13432
AT1TE38125	ATREP4_RC/Helitron	1249	3317	10	3078	10	27217	116	2492	16	2290	8	20996	107	2472	11	2411	11	21366	79	2398	21	2291	8	20394	105	2561	10	2267	2	20873	112	3803	22	3498	20	32386	163	4219	89	3949	19	35695	185
AT1TE38130	ATREP10D_RC/Helitron	1156	3074	9	2659	10	23171	114	2585	6	2214	5	19498	74	2821	7	2402	6	20982	86	2261	9	2062	14	17791	83	2210	9	1969	6	17126	84	3618	9	3402	14	28788	127	4236	10	3929	27	34034	184
AT1TE38210	ATCOPIA31_LTR/Copia	4629	2582	2281	3886	2026	12211	2775	2047	1688	2975	1590	9441	2056	2202	1814	3210	1614	9843	2334	1885	1570	2791	1385	9108	1874	2004	1688	2989	1503	9336	1997	2877	2479	4039	2291	13692	3273	2591	2240	3800	2048	13678	3203
AT1TE38260	ATREP3_RC/Helitron	1184	4018	3584	2694	1121	23503	3224	3043	2588	2048	793	17777	2135	3243	2667	2171	908	18763	2559	3253	2804	2185	828	18781	2326	2977	2472	1949	718	17180	2062	5234	4491	3505	1323	29514	2888	5581	4863	3830	1516	31708	3870
AT1TE38300	SIMPLEHAT1_DNA/HAT	1081	6462	5982	2725	1386	16500	4921	4242	3680	1944	892	11886	2711	4349	3740	1839	929	11262	3235	4273	3673	1915	902	11493	3095	4018	3604	1763	841	10447	2867	8692	7717	3293	1240	19749	4187	9165	8262	3512	1574	20900	5069
AT1TE38315	HELITRONY3_RC/Helitron	1579	3879	960	4066	19	29525	171	3066	558	3173	20	22889	101	2994	557	3246	15	22694	149	2945	392	3071	12	22690	98	2823	607	2967	20	21257	132	4931	1015	4780	21	35742	198	5373	1053	5202	19	39759	199
AT1TE38340	HELITRONY1D_RC/Helitron	1036	3794	2276	1543	250	20328	756	2593	1555	1125	202	14492	412	2786	1629	1145	207	15371	545	2787	1648	1175	218	15402	599	2362	1305	999	150	13209	363	4560	2924	1928	329	24604	700	5231	3376	2213	319	27843	839
AT1TE38350	VANDAL5A_DNA/MuDR	1145	2769	2455	3178	1952	17833	3604	2304	1887	2612	1487	14324	2319	2405	1957	2834	1668	16372	3136	2548	2089	2837	1633	15744	2740	1861	1555	2223	1309	12801	2409	3405	2931	3682	2234	19627	3562	3473	3068	3944	2495	20441	3901
AT1TE38505	ATREP15_RC/Helitron	1835	2418	199	3612	15	41798	254	2075	113	3020	19	34484	157	2050	9	2904	12	34686	157	1768	59	2576	10	30595	165	1790	11	2510	19	30002	176	2945	8	4171	18	49781	293	3387	11	4776	32	58030	273
AT1TE38530	ARNOLD2_DNA/MuDR	14551	36178	30518	47883	23222	239977	35058	26997	20358	36272	16111	182731	23404	29763	21812	40428	18441	201636	28151	27815	20817	37472	16181	188608	24583	26724	21235	36076	16518	180577	23656	39222	31403	51300	23832	247851	30013	42992	34418	56671	27173	272549	37431
AT1TE38570	ATREP15_RC/Helitron	1035	5344	2381	3323	165	18950	198	4125	1445	2570	103	14551	109	4164	1607	2533	136	14412	134	4211	1629	2604	119	14622	122	3751	1703	2342	145	13471	120	6271	2317	3821	155	21983	207	7089	2889	4416	242	25097	231
AT1TE38580	ATLINEIII_LINE/L1	5069	16981	798	20557	82	82824	324	13943	343	16533	58	67968	291	14654	441	17583	75	72175	308	13215	447	16082	58	64371	265	13514	357	16569	69	66600	301	18773	676	22426	88	86405	320	16145	584	19416	78	73887	298
AT1TE38775	ATREP4_RC/Helitron	3053	9063	7404	6737	1365	71749	3876	6518	4743	4936	871	52327	2487	7067	4931	5136	1004	54009	3159	6462	4645	4744	900	50558	2680	5830	4409	4286	811	45252	2459	10374	7934	8028	1291	86633	2985	12070	9132	9041	1778	95423	4463
AT1TE38795	ARNOLDY2_DNA/MuDR	1001	1753	494	1671	30	21338	1579	1311	185	1287	9	16385	806	1491	178	1405	19	18278	1045	1397	218	1274	9	16487	905	1340	149	1290	14	15811	883	2279	344	2203	9	27439	1531	2567	334	2374	17	30769	1746
AT1TE38835	ATREP15_RC/Helitron	2118	5425	2936	2853	492	49848	2207	4418	1943	2238	401	38214	1423	4236	2008	2233	434	38408	1756	4176	1973	2187	434	38129	1806	4003	1911	2209	424	37010	1753	6464	2753	3389	453	59063	1611	7448	3790	3845	770	68710	2671
AT1TE38940	ATENSPM1A_DNA/En-Spm	4189	15001	13520	15804	8469	63934	11381	11736	10054	11244	5603	46242	6835	12315	10372	12364	6074	50649	8486	11106	9445	11223	5399	45454	7184	10420	9112	11052	5743	45335	7512	17465	15448	16435	8514	64556	9925	17198	15117	16619	8580	66447	10785
AT1TE38985	ATHILA5_LTR/Gypsy	1612	3216	2719	4101	1258	34909	1557	2444	1843	3227	977	27388	1165	2764	2064	3708	1033	31156	1229	2548	1865	3395	899	27295	1024	2586	2087	3421	1124	27830	1285	3799	3036	4992	1530	41537	1699	3675	2974	4791	1550	41628	1967
AT1TE39010	ATREP3_RC/Helitron	1375	3223	2419	4313	326	29577	603	2454	1568	3218	248	23020	419	2546	1586	3421	318	24710	505	2253	1477	3304	281	23039	443	2492	1698	3385	274	23433	467	3520	2441	4976	433	34927	487	4045	2726	5757	557	40079	747
AT1TE39105	ATREP3_RC/Helitron	1410	4192	3200	3215	581	28839	1564	3327	2303	2602	446	23609	1195	3417	2447	2622	436	24857	1380	3448	1999	2602	385	23847	865	3212	2356	2559	396	23062	1242	5389	4045	4235	795	36336	1557	6039	4505	4800	970	42286	2324
AT1TE39360	ATREP14_RC/Helitron	1047	4356	3629	2303	955	24161	3627	3090	2407	1750	699	17007	2431	3055	2244	1746	799	16979	2758	2485	1860	1468	629	13952	2119	2678	2103	1455	575	14771	2324	4790	3836	2686	944	26120	3218	5427	4348	3037	1271	29157	4089
AT1TE39515	ATENSPM10_DNA/En-Spm	4702	10815	9514	19204	10125	86069	14504	7983	6561	14245	7273	63154	9248	8925	7199	15524	7854	69063	10682	8113	6730	14310	7179	64205	9818	7725	6547	14348	7311	63659	9527	12024	10348	21247	11147	91860	13149	13467	11638	22980	12442	99626	16131
AT1TE39550	HELITRONY1D_RC/Helitron	1027	NA	NA	NA	NA	26911	268	NA	NA	NA	NA	20821	176	NA	NA	NA	NA	22391	246	NA	NA	NA	NA	21593	205	NA	NA	NA	NA	19969	199	NA	NA	NA	NA	30701	286	NA	NA	NA	NA	33527	367
AT1TE39660	ATREP10D_RC/Helitron	1270	4512	14	3003	19	29479	147	3251	13	2175	9	21206	78	3745	7	2548	6	24172	110	3482	15	2399	5	22879	118	3401	18	2348	17	22297	119	5122	20	3459	13	33564	187	5664	19	4019	14	38639	213
AT1TE39710	HELITRONY1C_RC/Helitron	2047	8448	764	6631	142	41755	820	6515	539	5273	112	32101	513	6644	570	5356	159	32417	807	6579	554	5243	107	32538	606	6056	488	4911	112	30002	605	9913	1214	7875	164	49051	890	10221	1072	8212	165	51704	1013
AT1TE39785	ATREP10D_RC/Helitron	1205	1923	575	1858	13	25928	144	1383	127	1314	6	19047	100	1556	105	1561	5	21636	110	1379	335	1366	1	19521	135	1377	322	1319	5	19245	131	2055	342	2047	8	28800	171	2472	320	2385	8	32531	180
AT1TE39795	HELITRONY1D_RC/Helitron	1020	805	5	995	6	23985	135	547	2	744	1	17532	92	678	0	843	4	19623	103	671	3	811	2	18791	117	534	1	694	2	16786	117	930	2	1146	5	28854	150	1065	5	1252	8	33117	219
AT1TE39880	ATCOPIA35_LTR/Copia	3128	7532	6312	9063	2630	58649	3578	6272	4876	7631	2049	49250	2663	6885	5286	8298	2122	52192	3129	6067	4631	7298	1812	46693	2601	6238	4974	7398	1946	47093	2575	8524	6780	10237	2913	63641	3455	8331	6763	9964	2907	59787	3645
AT1TE39915	VANDAL18NA_DNA/MuDR	1033	3766	3365	4516	2983	18481	5159	2738	2282	3412	2060	14246	2750	2811	2264	3494	2153	14041	3210	2692	2295	3277	2160	14148	3598	2524	2142	2942	1968	12673	3334	4515	3936	5341	3151	21311	4448	5123	4409	6119	3660	24222	4941
AT1TE39930	ATREP10A_RC/Helitron	1655	1995	640	1918	20	38595	278	1584	370	1533	5	29425	198	1848	455	1756	11	33567	159	1591	416	1550	11	29174	172	1519	358	1449	7	28088	204	2401	604	2287	10	44192	232	2629	786	2615	27	49297	283
AT1TE39950	Unassigned_Unassigned	1243	5309	4548	4017	1020	18408	1023	4174	3460	3162	869	13808	882	4891	4108	3664	1036	16938	1153	4087	3307	3153	651	14483	776	3998	3520	3059	842	14032	848	6453	5620	4948	1248	21291	1073	6521	5692	4910	1598	21107	1435
AT1TE40020	HELITRONY3_RC/Helitron	1763	3371	2589	4237	175	36069	463	2342	1509	3234	139	26703	277	2561	1671	3697	203	29402	436	2473	1587	3442	131	27520	354	2283	1473	3196	143	26279	389	4011	2419	5411	220	45552	528	4565	2836	6030	300	50417	656
AT1TE40075	ATREP15_RC/Helitron	1011	3531	1977	3217	142	20100	976	2548	1512	2197	110	14280	686	2695	1518	2470	142	14703	739	2522	1150	2350	139	14249	673	2214	991	2098	100	12914	581	4001	2573	3605	150	22258	931	4536	2939	4085	226	25184	1052
AT1TE40090	ATREP3_RC/Helitron	2577	7415	5720	6894	2435	50241	8864	5545	3813	5161	1735	38321	5312	5781	3772	5317	1787	39460	6035	5472	3808	5168	1865	36303	5973	4892	3552	4673	1594	34012	5300	7838	5664	7450	2192	54400	6250	8756	6256	8362	2818	60489	8422
AT1TE40120	HELITRONY3_RC/Helitron	4861	8160	6550	7898	885	111818	8530	5743	4041	5608	582	81592	4564	6459	4400	6274	706	88311	6015	5877	4100	5585	607	79741	5361	5763	4404	5681	594	79819	4863	10167	7902	9505	983	131034	6996	11920	9035	10775	1271	151747	10106
AT1TE40240	ATREP3_RC/Helitron	3044	9498	6173	6136	1737	66844	6519	7121	4362	4623	1249	49788	4211	7369	4121	4821	1397	52452	5226	6939	3953	4572	1290	49146	4620	6808	4271	4516	1257	47948	4707	10966	6887	7027	1748	74898	5055	12575	7823	8249	2312	86630	7060
AT1TE40340	ATLANTYS1_LTR/Gypsy	1646	7357	6446	5615	2776	21861	3421	5903	4968	4548	2153	18082	2401	6207	5099	4877	2201	18895	2687	5613	4684	4472	2119	17424	2607	5492	4696	4267	2053	16374	2319	8196	7050	6319	3117	24641	3534	8033	6962	6299	3063	24156	3619
AT1TE40355	ATCOPIA60_LTR/Copia	3291	5113	4168	16683	8591	52091	9169	4033	2887	13428	6411	41401	6382	4435	3058	14498	6683	46076	7485	4273	3000	13715	6368	42604	6968	3989	3001	13199	6530	41691	6884	5944	4443	19872	10294	61215	10107	5908	4610	20075	10158	62907	10732
AT1TE40360	ATCOPIA57_LTR/Copia	2693	6862	730	4473	147	38854	1171	6001	489	4126	130	36092	971	6655	519	4441	120	39624	944	6088	491	3981	126	35773	949	5462	464	3741	122	34007	826	9020	802	6285	183	52154	1237	8018	892	5745	203	47381	1409
AT1TE40365	ATCOPIA57_LTR/Copia	1051	2973	160	2030	14	13319	147	2629	133	1903	20	13348	125	3027	211	2079	10	15361	155	2533	93	1652	14	12086	150	2346	119	1670	14	11808	116	4020	223	2968	29	18973	217	3348	200	2569	14	15915	160
AT1TE40380	ATCOPIA82_LTR/Copia	1758	8269	422	7548	26	33076	125	6338	200	5910	20	25109	119	7218	350	6341	25	28340	118	6446	306	5761	20	25014	107	6605	330	5973	26	26359	135	8173	563	7270	24	31398	128	6314	521	5531	18	24269	104
AT1TE40595	ATREP10D_RC/Helitron	1223	2981	2581	1952	687	30166	2771	2131	1642	1373	430	22498	1751	2198	1726	1391	487	23264	2177	2058	1628	1342	444	21187	1913	1914	1567	1184	401	19912	1515	3344	2751	2185	743	34633	2196	4080	3412	2515	953	39639	3654
AT1TE40615	ATREP10B_RC/Helitron	1504	3667	1508	2453	20	37054	667	2747	1034	1919	20	28252	615	2964	1061	2070	20	30251	727	2825	999	2060	15	29530	651	2687	1052	1845	20	27597	530	4294	1941	2952	24	45221	656	4618	1923	3173	25	48671	961
AT1TE40620	VANDALNX2_DNA/MuDR	1426	3070	2418	7510	2744	29515	2059	2099	1538	5129	1640	19825	1190	2299	1618	5580	1936	22749	1613	1948	1410	4791	1560	19662	1256	1883	1430	4700	1614	19526	1266	3378	2656	8386	2704	32773	1788	3900	3056	9619	3525	37367	2633
AT1TE40645	ATREP10D_RC/Helitron	1313	4607	16	1409	7	27232	167	3432	72	1072	7	21507	123	3934	173	1228	4	23347	122	3819	13	1176	6	22706	149	3617	13	1158	5	21424	131	5684	434	1830	5	34038	187	6049	362	1919	6	35837	199
AT1TE40695	ATREP10D_RC/Helitron	2206	4739	179	4026	27	51213	267	3425	11	2901	23	38912	197	3714	15	3214	16	41679	189	3524	136	2940	19	38750	225	3590	142	2970	13	38885	213	5844	34	4718	29	62991	330	6402	53	5496	24	71536	387
AT1TE40700	ATREP11_RC/Helitron	2050	5295	2251	4162	159	47791	833	4058	1600	3297	94	37891	561	4226	1594	3346	117	39171	703	4007	1521	3254	109	37746	602	3896	1509	3176	95	35636	641	5815	2214	4752	111	54658	678	6765	2776	5564	168	63351	1074
AT1TE40885	ATREP10D_RC/Helitron	1206	2703	1240	3461	241	31481	213	1907	794	2447	159	22185	172	2022	829	2665	268	24072	201	1948	866	2593	302	23008	210	1886	718	2285	291	21638	175	2923	1448	3860	576	35071	330	3424	1671	4349	630	40176	400
AT1TE40925	ATREP3_RC/Helitron	2183	6869	4903	5257	1543	47455	6378	5056	3195	3931	1141	35011	4406	5146	3165	3997	1138	35324	4695	4910	3101	3746	1119	33452	4724	4299	2863	3323	937	29607	3512	8183	5566	6289	1440	54857	5608	9262	6221	6954	1936	61431	7022
AT1TE40940	ATGP2N_LTR/Gypsy	2060	12041	10779	5623	2133	22691	3029	8554	7374	4041	1353	16394	1824	9760	8370	4852	1747	18602	2235	8692	7445	4113	1463	15927	1931	8045	7043	3833	1360	15264	1810	11606	10314	5307	1923	21030	2295	12203	10948	5473	2294	21350	2745
AT1TE40955	ATGP2_LTR/Gypsy	3127	12889	11100	7878	2632	38031	4369	9828	7997	6106	1976	29918	3017	10888	8708	6736	2039	33672	3572	10146	8195	6458	1931	30085	3139	9879	8322	6105	1941	29327	3063	14208	11980	8780	2860	40969	3973	13450	11433	8072	2756	38163	4368
AT1TE41000	HELITRON1_RC/Helitron	1007	7717	59	4488	19	15445	63	6072	49	3557	20	11910	49	6178	123	3654	29	11980	54	6219	82	3645	16	11696	38	5975	99	3592	16	11744	51	7499	40	4336	13	15101	63	7993	146	4804	25	15228	64
AT1TE41005	HELITRONY1E_RC/Helitron	1005	2313	12	1959	12	23441	82	1705	8	1504	5	17445	75	1838	3	1551	6	18237	81	1725	2	1447	1	17469	86	1987	5	1645	4	19625	70	2744	12	2393	3	27156	123	3124	13	2636	17	30558	127
AT1TE41170	ATREP1_RC/Helitron	1311	3724	2809	2831	531	28015	2414	2852	2022	2238	374	20171	1384	2839	1945	2190	385	20343	1886	2705	1882	2080	402	19778	1656	2534	1845	2014	362	17423	1363	4101	3041	3204	466	30010	1997	4548	3294	3648	580	33236	2323
AT1TE41185	HELITRONY3_RC/Helitron	1546	3317	2218	1164	47	34657	810	2507	1479	910	25	26623	546	2617	1501	933	23	27994	598	2527	1462	893	32	25926	550	2385	1435	816	21	24703	607	4030	2549	1323	34	40074	753	4819	3101	1556	59	48291	956
AT1TE41230	ATENSPM1A_DNA/En-Spm	4090	14533	12881	13762	5043	67120	6932	10880	9192	11081	4182	51253	5198	11259	9415	11617	4246	53915	6102	10240	8642	10538	3611	49063	5135	10798	9398	10657	3945	49907	4952	16396	14352	15931	5828	75370	6797	17913	15759	15954	5991	78796	8226
AT1TE41260	HELITRONY1B_RC/Helitron	2702	7288	3388	6170	732	56533	1242	5459	2616	4683	640	40280	1000	5853	2474	5163	649	44631	1142	5672	2228	5031	679	44295	1082	5087	2163	4489	568	39487	906	8785	4342	7469	819	63888	1332	9770	4843	8264	1147	71271	1776
AT1TE41280	ATCOPIA15_LTR/Copia	1525	3416	915	9339	62	27355	172	2769	272	7538	47	22636	121	3022	258	7965	41	23178	142	2941	97	7809	39	22853	92	2723	400	7418	48	22093	126	3521	358	9419	47	27973	175	3048	351	7918	62	23905	162
AT1TE41345	ATLANTYS2_LTR/Gypsy	9472	49576	44637	29149	12856	93928	14285	37646	32790	22187	9767	71324	9268	41314	35098	24399	10250	78021	10518	38765	33049	22734	9859	73092	10004	38198	33476	22560	9871	71423	9520	57519	50802	34091	15111	107223	13642	57843	51524	34194	15430	109046	15256
AT1TE41350	VANDAL16_DNA/MuDR	10471	7193	6145	8611	4139	33361	6148	5322	4228	6081	2654	24896	4021	6106	4820	7306	3232	28530	4896	4911	3903	6042	2731	23567	4054	5347	4339	6333	2915	24950	4174	5829	4928	7452	3695	28963	4819	6325	5310	7752	3737	30740	5690
AT1TE41375	ATREP11_RC/Helitron	1025	2260	563	865	5	23780	293	1789	214	724	4	18767	160	1799	224	760	4	19206	214	1690	344	698	3	18070	206	1670	442	729	1	17692	222	2715	703	1061	1	28087	238	3172	841	1339	1	33607	304
AT1TE41415	ATENSPM2_DNA/En-Spm	1430	4160	3584	5921	2151	24557	1359	3197	2529	4724	1629	18765	1102	3502	2760	5128	1859	20450	1370	3839	3040	5551	1840	22176	1341	3166	2690	4686	1735	18704	1096	4972	4201	7239	2569	27755	1380	5220	4414	7611	2922	30489	1900
AT1TE41460	VANDAL2_DNA/MuDR	15057	44107	38512	41770	20227	171031	27900	34881	28664	33240	14759	137904	18851	37020	30011	35113	15603	145470	21529	34770	28299	33035	14774	136907	20156	33952	28420	32198	14831	133280	19166	41020	35015	38632	17908	157798	20878	43128	36939	40297	19545	165879	24290
AT1TE41525	BRODYAGA1A_DNA/MuDR	1691	9793	7864	3306	788	30313	4005	7405	6082	2451	629	22547	2624	7896	6161	2715	725	25744	3558	7575	5953	2657	692	24035	3021	7026	5757	2396	629	22358	3080	11600	9617	3833	901	35452	3632	13703	11427	4674	1324	41267	4601
AT1TE41565	ATLINE1_6_LINE/L1	1226	3028	81	5757	14	21893	69	2648	52	5103	24	18755	61	2648	57	5206	28	19489	64	2448	60	4675	31	17534	62	2405	47	4590	22	17237	63	3080	9	5931	23	22130	84	2305	10	4829	21	18014	67
AT1TE41575	ATCOPIA93_LTR/Copia	1547	3718	3238	2238	384	19968	1427	3078	2546	1861	338	16804	1204	2911	2241	1822	341	16422	1155	3030	2406	1861	315	17249	1073	2925	2438	1779	284	16126	893	2904	2506	1896	369	15579	1011	2773	2358	1718	403	14332	1157
AT1TE41580	ATCOPIA93_LTR/Copia	5335	8193	6789	5367	949	61088	5280	6344	4756	4191	751	47785	3539	7406	5521	5003	852	56236	4455	6837	5089	4498	610	51191	3616	6537	5212	4280	713	49563	3713	7513	5893	5221	960	55266	3673	7382	5955	4956	911	53580	4340
AT1TE41585	ATDNAI27T9C_DNA/MuDR	1178	2607	2154	3118	988	30331	4500	1634	1241	2047	562	19943	2245	1852	1354	2250	626	21505	2787	1808	1344	2150	604	20608	2685	1766	1382	2098	626	20260	2698	2853	2275	3409	962	32092	3443	3266	2606	3943	1101	37128	4390
AT1TE41625	ATREP15_RC/Helitron	11057	3673	3128	4281	830	28541	1531	2862	2241	3293	643	22550	1328	2717	2117	3370	690	23102	1644	2812	2233	3353	638	22714	1366	2896	2408	3316	679	22759	1260	3763	3111	4580	832	30373	1455	3706	3008	4571	1011	31208	1920
AT1TE41725	ATREP11_RC/Helitron	1193	2350	2030	2015	171	26190	870	1746	1306	1522	129	20480	696	1741	1288	1523	135	21597	934	1803	1397	1663	158	21336	756	1564	1251	1442	138	18964	519	2738	2227	2440	202	31899	656	3062	2440	2876	258	36751	1127
AT1TE41735	ROMANIAT5_LTR/Copia	2242	7767	6539	4906	1377	46381	3249	5734	4595	3659	1072	34539	2699	6850	5261	4333	1191	40735	3314	6065	4773	3851	1050	36738	2659	6000	4793	3826	1038	35658	2345	8202	6778	5220	1424	47445	2793	8582	7201	5436	1660	49228	3843
AT1TE41745	VANDAL5_DNA/MuDR	21309	55577	48285	70399	31770	342336	44693	41503	33946	52323	23451	258489	33331	45581	36499	57841	25965	280025	40142	43210	34847	54944	23457	270463	35941	40908	34133	51889	23116	253259	31780	54132	45733	68800	30179	335073	37047	57249	48693	72225	33726	351258	46043
AT1TE41765	VANDAL4_DNA/MuDR	1798	4910	4374	5716	2380	29511	2849	3497	2892	3967	1732	21525	2083	3955	3147	4577	1854	24092	2549	3821	3133	4374	1752	23657	2368	3824	3190	4444	1841	23346	2119	4506	3819	5795	2380	29164	2345	4296	3676	5500	2433	27282	2793
AT1TE41800	ATCOPIA36_LTR/Copia	3563	11840	7698	6722	1215	57450	1068	9610	4383	5535	406	48974	366	10423	5453	6004	561	52423	425	9775	5753	5662	695	51238	579	9333	5512	5426	517	47363	436	14312	8120	7911	1227	68749	791	12651	6727	7001	962	58635	643
AT1TE41820	ATHILA4C_LTR/Gypsy	1730	4544	3997	5161	2415	29526	3356	3530	2901	4212	1877	24200	2372	3687	2914	4351	1943	25096	2635	3724	2962	4341	1796	24789	2313	3820	3222	4325	1849	25115	2543	5615	4865	6296	3167	34968	3700	5897	5118	6450	3047	36489	3864
AT1TE41850	ATREP3_RC/Helitron	1015	2349	1958	2447	1366	21612	3820	1602	1174	1656	809	15318	2137	1763	1285	1876	1012	16147	2820	1780	1358	1873	986	16355	2727	1534	1181	1620	820	14242	2144	2994	2402	3162	1618	26499	3480	3231	2512	3498	1890	29677	4500
AT1TE41860	TA11_LINE/L1	5859	11159	9661	21483	10240	92314	12799	9182	7393	17188	7727	73929	9677	9662	7669	17978	8122	78265	11159	9294	7495	17635	8010	76083	10747	9215	7649	17149	7930	74778	10161	13454	11180	25495	12461	107598	13899	13841	11663	25611	12468	106517	14688
AT1TE41905	ATREP3_RC/Helitron	3880	9206	7406	7313	2188	82707	7171	7078	5325	5678	1571	62960	4219	7320	5261	6009	1701	66438	4854	6943	5197	5479	1619	62931	4925	6397	4930	5131	1506	57207	4582	11276	9085	8936	2259	100518	5951	12801	9963	10354	3025	113784	8159
AT1TE41995	BRODYAGA1_DNA/MuDR	1221	5836	2823	1326	413	24382	4556	4773	2025	1098	314	19626	3422	4895	2259	1070	385	19617	3988	4349	1868	1010	322	18499	3259	4326	1962	970	299	18031	3338	7689	3663	1811	499	31243	5367	8531	4336	2027	614	34629	6065
AT1TE42010	ATREP3_RC/Helitron	1721	5350	3297	4726	338	39535	494	3768	2050	3339	254	28984	365	4101	1651	3707	206	31278	434	3710	1558	3372	177	27747	315	3573	1643	3156	193	26402	340	6071	3756	5592	391	44502	506	7207	4110	6641	520	53889	724
AT1TE42050	ATREP10A_RC/Helitron	1253	2095	1770	1885	335	24900	1359	1609	1286	1521	249	19512	909	1811	1380	1755	279	22772	1109	1566	1203	1482	244	19199	978	1496	1228	1380	202	18623	778	2523	2032	2408	334	32073	1164	2885	2366	2551	404	35518	1554
AT1TE42080	LIMPET1_DNA/MuDR	1291	2956	2647	3195	1980	20084	5171	2414	1965	2663	1568	16684	3522	2630	2133	2823	1680	17827	4355	2270	1882	2536	1537	16284	4058	2245	1920	2454	1493	15149	3387	3367	2835	3918	2294	24143	4528	3782	3177	4198	2580	26218	5705
AT1TE42210	ATENSPM3_DNA/En-Spm	4185	12115	10404	16742	7031	74366	7015	9567	7640	13701	5401	60150	5451	9802	7508	13334	5177	59537	5646	9426	7248	12920	4783	58373	5324	9237	7538	12740	5117	56776	5121	14182	11709	19182	7958	83325	6891	14510	11984	18887	8081	84938	8394
AT1TE42225	ATENSPM5_DNA/En-Spm	4040	18535	16207	12899	3771	61817	5753	14006	11678	9909	3027	47766	4328	16148	13227	11815	3487	56447	5779	13201	10889	9576	2751	46088	4468	13808	11748	10382	3099	49322	4466	22573	19426	16049	4859	74974	6492	23963	20736	15305	5011	75198	7669
AT1TE42345	ATREP10D_RC/Helitron	1105	3848	1609	2686	17	20703	186	2943	758	2089	12	15424	109	3019	670	2065	12	15318	71	2788	970	2072	15	15445	143	2491	1033	1718	12	12868	100	4704	1103	3316	18	24625	158	5201	1153	3633	22	27492	207
AT1TE42395	ATGP3_LTR/Gypsy	5001	12642	10315	21179	9816	78126	12521	9468	7032	15798	6900	58871	8298	10708	7654	18186	7834	66917	9809	9865	7010	16795	7061	61822	8997	8969	7020	15062	6946	56966	8363	13992	11079	23314	11100	84847	12337	13625	10905	22694	10656	81004	12400
AT1TE42400	ATGP3_LTR/Gypsy	1618	4548	3838	6850	2831	30279	4820	3205	2493	4737	1860	21214	2980	3473	2606	4886	1856	21375	3089	3703	2844	5261	1897	22963	3158	3112	2500	4703	1982	21617	3147	5272	4347	7581	3195	32969	4582	5065	4188	7606	3224	31997	4791
AT1TE42410	TA11_LINE/L1	1027	2693	2352	4407	1826	17382	2605	1884	1535	3033	1208	12102	1616	2228	1771	3705	1505	15013	2271	1901	1514	3209	1253	12561	1871	1925	1560	3121	1284	12509	1862	2867	2403	4653	1963	18368	2524	2647	2272	4542	1929	17788	2608
AT1TE42415	ATLINE1_6_LINE/L1	1592	2507	2070	6479	3075	27075	3968	2088	1517	5661	2557	23183	3125	2084	1476	5760	2515	24034	3185	1856	1347	4839	2067	20647	2848	1967	1489	5125	2278	21533	2673	2822	2195	7574	3619	32062	4098	2836	2238	7574	3507	31289	4279
AT1TE42430	ATREP3_RC/Helitron	2475	7885	6811	7522	1944	52713	5160	5948	4573	5953	1510	41236	3550	5896	4321	5894	1638	41650	4072	5651	4528	5487	1422	38665	3733	5114	4182	4846	1188	35005	3036	8647	7063	8584	1937	60696	4029	10003	7961	9825	2530	67523	5428
AT1TE42445	ATRE1_LTR/Copia	1580	7076	6296	5470	2040	21375	3134	5425	4542	4265	1561	16273	2051	5382	4411	4270	1568	16390	2346	4867	4083	3786	1378	14269	2061	5297	4528	4085	1489	15805	2151	7438	6465	5768	2105	21711	2663	7572	6606	5876	2322	22327	3345
AT1TE42465	ATCOPIA48_LTR/Copia	1255	5329	4730	3466	1449	17440	2458	3734	3103	2476	1072	13152	1832	4373	3650	2888	1271	14236	2292	3826	3175	2547	1055	12785	1801	3599	3037	2444	1043	12122	1723	5838	5118	3790	1558	18274	2237	5923	5090	3854	1727	17660	2559
AT1TE42575	ATREP11_RC/Helitron	1267	3352	1499	823	8	27750	350	2705	1148	593	5	22708	256	2978	1235	650	2	25361	342	2648	1286	642	8	21745	260	2687	1421	666	7	21868	279	4324	1406	1007	14	35792	381	4792	1559	1029	8	39296	493
AT1TE42595	ATCOPIA55_LTR/Copia	1000	3108	15	4618	17	19754	91	2386	10	3610	11	15482	59	2398	7	3505	17	15111	59	2400	10	3697	15	15345	65	2070	9	3074	9	13176	61	2790	7	4180	10	17655	73	2362	6	3454	23	15177	48
AT1TE42630	HELITRONY3_RC/Helitron	1504	3366	2338	2749	555	36290	6012	2273	1376	1838	299	25264	2973	2659	1503	2247	432	28675	3693	2060	1219	1792	325	23520	3206	2284	1476	2025	378	24759	3629	4133	2835	3202	620	43216	4736	4755	3144	3598	689	48952	6018
AT1TE42635	ATREP3_RC/Helitron	2830	8239	5528	7090	2218	57807	5745	5775	3440	5078	1596	41834	4024	6102	3504	5205	1578	43107	4344	6155	3664	5302	1593	43908	4243	5463	3394	4627	1325	37715	3621	9464	6040	7994	2067	63445	4216	10602	6825	8728	2711	70071	5992
AT1TE42660	ATREP11_RC/Helitron	1532	4981	2771	4680	666	32512	1388	3212	1353	3005	421	22103	814	3746	1509	3494	558	25442	1170	3154	1449	2929	498	21868	1167	3109	1684	2906	465	21462	1023	5769	3297	5271	646	38685	1177	6729	3543	6119	894	44297	1518
AT1TE42755	HELITRONY3_RC/Helitron	1606	5011	3889	3945	568	33142	3564	3784	2598	2860	354	24204	2218	3690	2476	2805	319	23450	2064	3482	2430	2733	367	22410	2467	3330	2490	2656	345	21805	1878	5957	4558	4713	555	39171	3100	7170	5150	5604	699	45848	3799
AT1TE42800	ATCOPIA69_LTR/Copia	4553	8424	6847	17768	7851	79698	7868	6454	4769	13926	5554	61705	5244	6891	5029	14681	5797	65560	5947	6295	4560	13561	5189	62246	5544	6347	4915	13806	5830	63276	5560	10268	8149	21332	9535	90387	8487	9851	7881	20030	8638	83971	8234
AT1TE42880	ATREP15_RC/Helitron	1613	4036	924	3960	174	27513	646	3152	608	3105	110	22353	449	3427	629	3346	126	24190	501	3320	674	3427	147	24062	589	3330	661	3229	112	22909	487	5088	1211	5082	224	33308	731	5695	1455	5772	281	37041	1041
AT1TE42890	ATENSPM5_DNA/En-Spm	8601	30889	27379	21073	10598	109551	21853	22936	19529	16196	8000	84250	14159	25730	21318	17491	8592	91546	16491	23483	19667	16294	8130	85178	16521	23119	19885	15988	7999	81223	14714	33882	29634	21213	10232	108789	17824	35662	31290	21824	11106	114202	21187
AT1TE42930	SIMPLEHAT1_DNA/HAT	1043	4994	4477	3331	1663	16770	4792	3217	2719	2251	1033	12017	2255	3316	2782	2285	1134	11612	2864	2922	2483	2284	1223	11450	2839	2930	2566	2246	1164	11812	2973	5758	5079	3908	1778	19284	3790	6722	5923	4340	2211	21575	4777
AT1TE42945	HELITRONY3_RC/Helitron	1169	3094	1269	3341	295	25005	578	2471	899	2629	263	19668	509	2398	840	2662	253	20019	640	2405	929	2545	258	19290	454	2155	812	2402	192	18736	450	3810	1491	4035	392	29661	650	4393	1846	4491	609	33517	1048
AT1TE42950	ATREP4_RC/Helitron	1442	3480	2587	3045	101	32490	855	2520	1554	2231	68	23852	533	2743	1665	2341	85	25535	741	2543	1594	2187	92	23375	579	2365	1590	2068	66	22491	489	4007	2642	3253	129	36840	763	4707	3238	4156	157	44196	1080
AT1TE42975	HELITRONY3_RC/Helitron	1228	5162	4319	1571	331	23323	4373	3804	2864	1143	204	17950	3080	3582	2707	1036	265	16582	3163	3148	2383	919	194	16789	3316	2721	2134	853	162	14277	2692	6784	5414	1833	315	27067	4209	7465	6003	1915	472	29347	4689
AT1TE42995	ATDNA2T9C_DNA/MuDR	1021	1714	232	1228	8	21017	192	1405	153	997	10	17233	178	1375	99	979	6	17385	181	1460	90	1008	6	17681	219	1231	132	876	7	14727	148	2137	192	1549	14	27212	276	2277	260	1628	13	28587	340
AT1TE43010	VANDAL14_DNA/MuDR	5667	23003	20308	19396	8056	86002	12289	18208	15349	15177	6396	68652	9199	19945	16352	16775	7001	75914	10984	17521	14531	14621	5937	65767	9575	17851	15265	14891	6368	67488	9455	25507	22068	21423	9128	95746	11556	26863	23300	22592	9950	100570	13909
AT1TE43025	VANDAL14_DNA/MuDR	1142	3613	3090	4283	2036	21704	3333	2434	1880	2963	1269	14981	2046	2659	2083	3222	1337	16163	2253	2680	2063	3280	1466	16691	2370	2640	2184	3125	1388	15529	2258	3578	2966	4330	2029	22074	2778	3828	3218	4515	2143	23360	3432
AT1TE43040	ATGP7_LTR/Gypsy	4626	6600	5176	10934	4672	68401	10669	5426	3618	8809	3383	55292	7479	5933	3887	9479	3570	59967	8551	5327	3481	8561	3103	54688	7326	5461	3893	8624	3317	55574	7672	6732	4890	10446	4447	66538	8842	6681	4878	10582	4457	65310	9395
AT1TE43050	VANDAL14_DNA/MuDR	5081	15368	13521	21216	11644	78066	15062	12374	10253	16673	8783	61736	10235	13363	10865	18221	9662	67841	12123	12166	9984	16411	8655	60705	10867	11744	9930	15663	8224	59544	10580	18801	16216	25387	13961	93750	16055	20304	17671	26378	14945	97633	18084
AT1TE43085	HELITRONY1D_RC/Helitron	1355	1281	873	2423	759	22798	676	869	476	1590	484	18036	653	875	453	1650	515	18500	755	815	454	1468	409	15847	512	787	456	1459	327	15984	410	1429	968	2669	864	27034	703	1537	1024	2767	838	30316	912
AT1TE43115	HELITRONY3_RC/Helitron	1545	3500	1907	2373	272	31132	337	2705	1297	1841	217	23612	243	2481	1164	1743	214	23469	253	2747	1335	1876	220	24715	307	2410	1147	1682	171	22985	299	4177	2325	2992	342	37547	460	4814	2455	3370	442	43183	545
AT1TE43145	ATREP3_RC/Helitron	1634	5230	3676	2531	896	34388	1464	4143	2758	1925	671	27151	1037	4279	2900	2196	730	28075	1237	4084	2928	1983	748	27156	1227	3952	2742	1962	705	24971	914	6405	4560	2919	885	40555	1064	7186	5261	3296	1238	46415	2037
AT1TE43170	ATREP8_RC/Helitron	1085	2712	2252	962	233	22284	3606	1999	1509	818	165	17686	2094	2256	1633	801	198	18567	3249	2101	1627	746	190	17960	3080	1672	1353	645	151	14125	1992	3166	2472	1183	254	26745	3307	3604	2846	1328	295	31397	3930
AT1TE43225	ROMANIAT5_LTR/Copia	4730	17297	15201	13017	5611	92744	10654	13069	10887	9885	3971	69978	6752	14532	11673	10954	4369	77294	7881	13037	10843	9746	4005	69545	7496	13444	11381	9827	3989	71587	6988	19228	16492	14489	5878	101117	9118	19304	16585	14502	6217	102022	11106
AT1TE43295	ATREP4_RC/Helitron	2146	6395	5528	4404	376	47555	746	4612	3700	3420	270	37072	527	4818	3748	3382	317	37262	622	4681	3789	3248	253	36164	556	4489	3728	3241	250	35784	548	7649	6436	5144	356	56476	588	8524	7074	5731	497	63096	853
AT1TE43305	ATHAT10_DNA/HAT	2689	12641	10581	9071	1575	56670	1962	9301	7513	6788	1121	42500	1401	9994	7679	7213	1372	46120	1947	8677	6883	6386	993	39210	1585	8591	7011	6294	1149	40245	1300	14167	11962	10381	1564	65201	1465	15294	12575	11242	1996	70817	2334
AT1TE43315	ATREP10D_RC/Helitron	1168	932	143	2152	14	22404	124	752	112	1791	7	18773	82	784	108	1731	9	19086	99	696	67	1561	11	17660	95	679	93	1599	5	17725	96	1063	156	2625	10	25795	111	1301	202	3092	13	29902	163
AT1TE43330	ATREP9_RC/Helitron	1000	2147	281	1862	8	24115	142	1499	77	1378	1	17570	77	1734	35	1506	9	19321	90	1647	176	1492	12	19053	103	1561	32	1407	9	17963	88	2619	19	2222	8	28434	146	2686	108	2384	12	30531	177
AT1TE43350	ATREP3_RC/Helitron	2607	6123	4462	4914	754	58311	1750	4639	3153	3787	525	44305	1277	5245	3381	4156	572	50865	1556	4966	3331	4144	635	48439	1423	4158	2857	3394	484	41376	1143	7335	5215	6043	789	69787	1693	8413	5917	6984	1041	81452	2400
AT1TE43355	VANDAL9_DNA/MuDR	12394	50616	45050	46118	19336	184950	20537	39716	33615	35967	14761	143928	15269	43315	36166	39629	16429	158803	18642	39688	33071	35852	14348	145140	15985	39149	33747	35463	14662	142835	14871	59447	51848	53712	21924	214425	19434	62916	55166	57509	25413	226754	25704
AT1TE43420	ATHILA4_LTR/Gypsy	2341	4626	3861	6957	2968	44217	5829	3340	2637	4993	2043	32064	3903	4018	3011	5944	2391	37690	4891	3729	2860	5399	2082	34423	4656	3558	2843	5161	2158	33687	4132	5578	4477	8260	3368	51846	5221	6259	5136	9403	4057	58560	7118
AT1TE43430	ATHILA4_LTR/Gypsy	1535	3578	3160	5717	2885	21863	3237	3081	2616	4655	2159	17562	2340	2966	2439	4714	2226	18201	2714	2833	2326	4544	2110	17660	2418	2835	2457	4497	2152	16819	2244	4287	3745	6753	3265	25153	3190	3752	3321	5866	3064	22081	3246
AT1TE43445	ATHILA4_LTR/Gypsy	2449	6582	5721	9317	3891	43600	6203	4987	3969	7214	2824	34742	4376	5285	4158	7671	2999	36661	4968	4900	3895	7186	2778	34340	4687	4922	4039	7048	2789	34559	4325	7072	5875	10358	4141	49776	5710	7357	6147	10499	4186	51119	6567
AT1TE43565	ATREP3_RC/Helitron	1049	2509	2	1408	9	19793	109	1749	104	996	2	13597	76	2008	113	1169	6	15575	77	1740	36	1013	8	13577	70	1773	8	1012	3	13854	87	2596	171	1550	12	19970	107	2819	289	1616	12	21946	142
AT1TE43585	ATCOPIA84_LTR/Copia	4881	16788	14727	14281	5685	74445	9661	12907	10730	11000	4315	56908	7109	14131	11291	11917	4632	60236	7887	13146	10759	11142	4076	58097	7267	12603	10583	10732	4228	54915	6653	18955	16120	15788	6210	80611	8268	18483	15888	15504	6336	79870	9929
AT1TE43605	ATGP3_LTR/Gypsy	2732	5936	4805	11474	5424	48793	6694	4395	3214	8879	3905	37481	4463	5149	3625	10181	4359	42956	5522	4339	3151	8570	3757	35815	4651	4551	3506	9107	4107	39109	4954	6652	5211	13163	6413	53726	6426	6236	4912	12306	5946	49488	6701
AT1TE43635	HELITRONY1D_RC/Helitron	1756	6148	5066	3523	644	35977	1804	4722	3617	2766	500	28672	1335	4915	3616	2814	500	29420	1469	4256	3177	2448	420	27563	1277	4058	3230	2364	374	24073	1150	7450	5946	4353	556	44470	1718	8697	6885	5016	805	51127	2215
AT1TE43640	ATHILA8A_LTR/Gypsy	1639	6004	4721	3702	667	26622	1565	5028	3528	3030	587	23387	1334	5389	3924	3307	592	24094	1388	4950	3430	2999	589	22770	1336	4772	3490	2856	485	22023	1092	6679	4852	4021	576	29841	1076	6758	5020	3941	757	30501	1640
AT1TE43670	HELITRONY3_RC/Helitron	1156	3388	2715	3917	248	21999	415	2650	784	2853	64	16811	132	2875	854	3222	76	18866	197	2684	1832	3003	156	17519	314	2352	1660	2627	113	15831	209	4015	1076	4485	92	26168	195	4474	1316	5191	131	28920	289
AT1TE43690	ATREP13_RC/Helitron	1270	2539	2011	622	88	23737	2675	2113	1399	541	90	18562	1922	1985	1313	504	79	18383	2326	1971	1402	520	58	17963	2065	1794	1339	486	78	15488	1679	3494	2664	848	128	29891	2613	4085	2698	949	181	35053	3340
AT1TE43725	ATREP10C_RC/Helitron	1088	3053	1295	2217	86	21826	374	2230	697	1620	61	16309	225	2546	814	1776	58	17917	265	2354	744	1688	56	16784	259	2135	664	1495	56	15178	251	3619	1541	2695	112	25988	444	4400	1802	3241	116	31506	536
AT1TE43735	ATREP10D_RC/Helitron	1005	1967	11	3407	18	21077	119	1489	6	2551	16	16051	83	1525	3	2761	12	17300	79	1451	5	2613	19	16271	106	1423	6	2496	18	15968	89	2215	13	4027	24	23349	124	2485	5	4328	17	25280	136
AT1TE43740	HELITRON1_RC/Helitron	15005	34029	27831	65078	25714	307956	28203	26288	19495	50481	19028	239295	21004	27663	20105	53016	19837	251478	25229	25265	18426	48352	16955	230018	20953	25914	20107	49175	18999	234198	20381	38464	30400	72156	28210	340522	25354	40983	32297	76888	31600	359350	33733
AT1TE43775	ATREP3_RC/Helitron	1472	5021	4384	1629	230	30362	1014	3931	3169	1284	210	24346	727	4047	3240	1361	181	24985	1017	3884	3115	1228	199	23817	895	3713	3065	1164	170	23036	773	5862	4925	2028	277	36420	957	7115	5988	2341	378	43313	1450
AT1TE43780	TA11_LINE/L1	1819	5641	4865	6084	1844	31302	2657	4167	3404	4526	1496	24555	2299	4931	3920	5438	1796	28507	2875	4431	3631	4687	1448	25091	2560	4010	3289	4341	1389	23630	2014	6484	5471	6992	2365	35578	2889	6798	5776	7308	2599	37039	3588
AT1TE43805	ATHILA4_LTR/Gypsy	3236	7115	6072	11965	5252	58797	9225	5970	4864	10098	4194	47525	6459	5544	4424	9118	3772	45169	6803	5648	4464	9362	3663	44935	6481	5221	4408	8863	3767	42216	6121	8001	6697	13954	5866	67761	8561	8257	6848	13868	6034	68251	9779
AT1TE43845	ATREP10B_RC/Helitron	1863	9982	8869	4216	586	37003	3194	6576	5738	2719	410	25402	1877	7794	6569	3078	525	28383	2512	7191	6188	3221	554	27249	2540	7094	6208	2974	413	25503	1960	10992	9751	4821	613	41541	2365	12670	11112	5289	888	48316	3669
AT1TE43865	TA11_LINE/L1	4686	8322	7086	19940	8190	87031	8808	6803	5417	15945	6470	72018	7305	7397	5666	17574	7162	77076	8435	6611	5197	15573	6132	69521	7335	6501	5331	15404	6295	68443	6637	9649	7935	23103	9852	99571	9032	10266	8542	24332	10732	103347	11018
AT1TE43880	ATMU11_DNA/MuDR	3831	12194	10575	12396	4072	67534	4969	9560	7689	9569	2855	52035	3541	10113	7945	10282	3293	56888	4402	9568	7686	10103	3192	54936	4318	9145	7517	9244	2869	50934	3484	14392	12122	14887	4882	78484	4500	14974	12610	15075	5065	79913	5841
AT1TE43900	ATREP10D_RC/Helitron	1004	2291	1738	1724	81	24959	428	1724	1198	1347	63	19038	362	1742	1183	1376	62	19404	441	1720	1160	1303	55	19015	390	1778	1257	1361	71	19631	324	2684	1949	2080	80	29128	317	2775	1971	2205	110	32023	551
AT1TE43910	ATLINE1_1_LINE/L1	3725	12048	10562	13502	5810	50139	5398	9596	7972	10785	4469	39995	4127	10220	8347	11584	4703	43661	4618	9206	7571	10605	4393	38356	3900	9571	8067	10749	4403	40414	4135	13625	11784	15456	6491	54798	4962	12907	11203	14208	6368	52072	5884
AT1TE43960	ATREP11_RC/Helitron	2034	3126	2730	3529	881	44405	2552	2427	1908	2677	595	34496	1859	2568	2037	2938	664	34905	2189	2386	1977	2785	650	34267	2005	2473	1962	2773	652	34784	1668	3816	3053	4004	820	52949	1957	4075	3145	4467	994	62585	3083
AT1TE43975	ATCOPIA43_LTR/Copia	9086	15250	12575	41507	23852	140965	24334	12154	9285	32830	17052	112997	16946	12927	9592	35163	17978	122183	19402	11879	8903	33110	16879	114012	17898	11802	9323	31856	17169	109640	16960	18500	14649	51211	28433	168774	24428	18260	14769	50219	28487	164612	27353
AT1TE44055	ATREP10B_RC/Helitron	1361	8038	5762	4370	279	24887	488	6199	4041	3402	216	19619	358	6505	4228	3389	227	20025	409	6206	4210	3551	194	19903	370	5942	3998	3081	220	17967	356	9556	6713	5399	301	29792	502	10838	7503	6020	424	33760	595
AT1TE44100	HELITRONY1D_RC/Helitron	1570	5294	3427	4425	271	30853	536	4256	2459	3569	260	24791	383	4289	2405	3566	240	24794	409	4236	2519	3514	359	25122	613	3852	2327	3250	234	22169	383	6225	3997	5062	255	37351	412	7187	4529	5883	428	43037	687
AT1TE44105	HELITRON3_RC/Helitron	1855	8052	5750	5114	275	38852	1213	5507	4562	3595	569	27314	1362	6162	5140	4124	639	30846	1822	5994	3985	3931	210	29802	830	5771	3887	3723	171	27674	627	8559	7360	5224	636	41901	1179	10051	8647	6304	895	47532	2224
AT1TE44125	VANDAL6_DNA/MuDR	7678	20209	17590	21677	8969	93619	15084	16463	13580	17643	6955	76175	10769	17715	14245	18967	7261	84141	12297	17055	11842	19052	4283	82663	4823	17072	12450	18914	4380	83099	4493	20463	17292	21395	8889	89086	11980	21790	18720	23235	10128	95689	15233
AT1TE44180	ATMU10_DNA/MuDR	1119	3231	2798	3858	900	22008	1358	2407	2014	2855	750	16695	1071	2505	2041	3194	783	18545	1447	2465	1949	2884	583	16727	917	2383	1945	2905	614	16621	777	3302	2788	4130	907	23711	1176	3437	3007	4406	1212	23656	1647
AT1TE44215	ATCOPIA45_LTR/Copia	1655	5551	4791	3568	1353	29400	3417	4593	3569	3048	1083	24518	2410	5026	3900	3353	1221	27319	3070	4377	3340	2929	903	24317	2370	4511	3571	2976	954	24364	2238	6562	5456	4238	1633	32942	3270	6552	5379	4143	1610	33400	3679
AT1TE44230	ATGP1_LTR/Gypsy	8184	29929	24217	29206	15932	96183	17481	22125	16751	21535	11012	72203	10546	23634	17431	22906	11514	77783	12221	23279	17370	22291	11017	75131	11874	22394	17267	21537	11166	73656	11260	33503	26217	32613	17018	107572	14916	33692	26736	31699	17365	108225	17832
AT1TE44235	ATHILA4A_LTR/Gypsy	1661	3384	2811	4400	2074	28953	5448	2596	1991	3185	1385	21497	3245	2743	2027	3688	1556	24524	4078	2447	1806	3262	1400	21794	3617	2415	1862	3159	1373	20693	3367	4146	3330	5571	2455	35111	4810	4417	3481	5956	2774	37062	5819
AT1TE44250	ATHILA4_LTR/Gypsy	2795	5831	5069	12255	7066	41976	7825	4648	3757	9445	4951	32856	4792	4774	3862	9484	4737	32649	5357	4106	3321	8471	4421	28933	5116	4324	3598	9009	4886	31331	5191	6127	5217	13174	7040	44579	6644	5799	4932	12236	6888	40464	7316
AT1TE44255	HELITRONY2_RC/Helitron	3566	8520	7190	5422	792	83522	3290	6490	4865	3867	534	61024	2274	7557	5792	4647	679	71598	2949	6618	5084	4018	571	62197	2546	6462	5156	3965	529	60251	2141	10018	8061	6182	701	94459	2148	11475	9340	7015	1232	105961	4656
AT1TE44265	HELITRONY2_RC/Helitron	2611	9495	8247	8501	1886	53231	2387	7197	5871	6496	1563	40816	1983	8022	6367	7036	1665	45300	2540	7018	5668	6234	1408	39575	2132	7335	6075	6477	1476	41163	1880	11231	9486	9877	1877	60836	1773	12264	10471	10524	2775	65458	3259
AT1TE44345	HELITRONY1E_RC/Helitron	1490	4653	3679	3206	339	31752	1736	3503	2462	2387	244	24407	1073	3357	2263	2313	288	23274	1378	3381	2325	2396	261	24100	1368	3091	2298	2086	284	20960	1218	5350	4057	3722	378	36711	1591	6279	4696	4380	519	43252	1842
AT1TE44380	ATCOPIA89_LTR/Copia	4979	9416	7931	22603	11591	77200	11056	7622	5883	17728	8718	61010	8138	7906	6017	18412	8656	64368	8296	7429	5704	17584	8581	59676	8656	7093	5654	16568	8284	56600	7804	11003	9018	25940	13671	87211	11019	11065	9193	25209	13001	85991	11346
AT1TE44395	ARNOLDY2_DNA/MuDR	1691	2720	1881	1933	233	42526	3323	1835	1095	1417	133	31065	1650	1907	1036	1500	166	33172	1991	2008	1249	1521	181	31622	2156	1884	1186	1369	180	29688	2227	3429	2409	2498	204	53150	2840	3879	2480	2953	340	62464	4270
AT1TE44435	HELITRONY3_RC/Helitron	1212	1800	1587	1946	734	26282	3725	1326	1053	1407	442	20561	2011	1511	1204	1633	548	23504	2538	1331	1096	1478	568	21685	2736	1342	1123	1434	474	19706	2752	2359	2000	2581	727	35200	2943	2486	2119	2618	877	36647	3922
AT1TE44450	ATENSPM4_DNA/En-Spm	2701	8664	7738	11045	4021	44640	5849	6274	5298	8302	2845	34121	3724	7265	6121	9152	3298	37266	4650	6317	5280	8500	2937	33432	4094	6102	5195	8168	2882	32937	3877	9743	8631	11854	4105	49086	4730	10089	8830	12603	4640	52288	6088
AT1TE44455	ATENSPM2_DNA/En-Spm	5398	25326	22623	16766	6463	85467	8246	18929	15955	13138	4936	64773	5850	20924	17492	14285	5261	71859	6999	18599	15453	12711	4500	64051	5900	17454	14986	12104	4401	60339	5117	28435	24601	19060	6715	94783	6403	30003	26192	19638	7863	99478	8995
AT1TE44470	ATREP10B_RC/Helitron	1034	1029	839	645	200	24387	1484	757	535	462	133	17979	888	771	562	491	140	19195	1067	845	569	510	142	19407	1160	724	546	436	127	17213	922	1380	1048	827	193	31751	1378	1525	1132	949	218	34948	1626
AT1TE44485	ATREP10D_RC/Helitron	1116	2341	1642	2144	446	24265	1948	1786	1163	1595	343	18814	1305	1900	1148	1708	384	20389	1698	1852	1134	1641	339	19411	1729	1643	1077	1463	290	17374	1383	2948	1925	2503	517	29662	1791	3137	2237	2663	622	33009	2419
AT1TE44525	ATHILA4_LTR/Gypsy	4263	10637	9264	16258	7911	63059	9603	8648	7108	13229	5988	51669	7142	9576	7565	14463	6340	56403	7912	8622	6903	13042	5731	50603	7334	8201	6712	13406	6113	50274	7032	13148	11150	19429	9209	75845	9602	12785	10898	18165	8612	70580	9765
AT1TE44535	ATHILA4B_LTR_LTR/Gypsy	2036	4646	3898	5659	2391	34954	4700	3964	3023	4914	1911	29767	3587	4496	3428	5469	2204	32475	4296	3899	2940	4842	1889	30336	4077	3766	3060	4686	2026	29276	3810	5888	4719	7364	2960	42606	4350	6278	5132	7600	3171	45158	5530
AT1TE44540	ATHILA4A_LTR/Gypsy	1231	3353	2969	3763	1832	29051	3336	2357	1931	2611	1106	20539	1985	2841	2254	3182	1410	24359	2711	2413	1967	2627	1191	20901	2576	2243	1884	2585	1201	20966	2364	3721	3151	4191	1747	31908	2544	3999	3376	4636	2101	35327	3465
AT1TE44555	HELITRONY1B_RC/Helitron	1376	3757	2810	2584	413	28467	1084	2761	1989	1889	242	21342	559	2987	2046	1995	297	22485	663	2732	1821	1864	307	21525	800	2480	1737	1778	261	19819	724	4479	3132	3064	342	33982	638	4627	3317	3306	457	35831	936
AT1TE44575	VANDAL18_DNA/MuDR	1045	2340	2071	4313	1991	17047	2152	1911	1541	3477	1399	13405	1436	2083	1627	3855	1566	14721	1687	2062	1540	3796	1485	14289	1807	1775	1422	3291	1304	12826	1354	2737	2308	4950	2205	18884	1952	2829	2369	5211	2376	19282	2401
AT1TE44605	TA11_LINE/L1	5376	11761	9698	17101	6298	105367	10470	9435	7075	13770	4840	85134	7655	10596	7914	15320	5305	96293	9980	10173	7581	14487	4868	89055	9149	9187	7301	12970	4687	82229	7724	13838	11115	19591	6710	122920	9048	14649	11693	20923	7900	129714	12312
AT1TE44615	ATHILA4B_LTR_LTR/Gypsy	1198	3349	2694	4174	1590	22600	2518	2476	1795	3186	1135	17860	1683	2859	2083	3542	1279	19406	2287	2992	2229	3698	1302	20790	2405	2681	2087	3296	1207	18671	1999	3834	3043	4517	1478	25253	2064	4129	3314	5119	1899	28253	2937
AT1TE44630	ATENSPM2_DNA/En-Spm	7582	31097	27556	27743	10801	111596	12795	23644	19968	21309	7937	85818	8875	25416	20979	23231	8897	92744	10991	24082	20116	22089	8204	88055	10082	22490	19245	20779	7905	82848	8666	33622	29092	31391	11505	124465	10459	36500	31581	32557	13037	131515	15000
AT1TE44660	ATLINE1_5_LINE/L1	1322	4074	2834	3614	1046	23908	1691	3469	2236	2914	824	20672	1156	3587	2273	3238	1021	21693	1606	3207	2056	2828	836	19694	1323	3450	2370	3008	816	19904	1201	5074	3535	4478	1444	29278	1691	5455	3810	4656	1570	30334	1982
AT1TE44670	ATHILA6B_LTR/Gypsy	4386	9736	8144	12965	6963	71657	10676	7511	5613	10037	4895	57394	6823	8116	5875	10930	5246	61820	7570	7716	5720	10372	5072	58017	7218	7225	5539	9563	4604	54658	6642	11086	8685	15196	7918	81927	9574	11056	8777	15566	8063	83410	10905
AT1TE44680	ATHILA6B_LTR/Gypsy	1136	1399	1188	2877	1508	17302	2622	1090	850	2125	974	12529	1514	1241	921	2475	1105	14666	1941	1245	939	2307	1006	13791	1787	1153	909	2308	1121	13534	1903	1776	1429	3531	1753	20513	2536	1768	1443	3460	1676	19710	2538
AT1TE44690	ATHILA2_LTR/Gypsy	3867	10650	8936	16528	9302	62346	9991	8038	6179	12336	6468	47680	6435	8879	6552	13598	6788	52601	7504	7830	5837	12466	6148	45863	6347	7897	6302	12031	6325	46351	6627	11319	9057	17656	9824	66428	8308	10658	8588	17580	9872	65463	9756
AT1TE44720	ATGP1_LTR/Gypsy	8284	27732	22213	28181	15011	88408	15456	21378	15794	21760	10819	70523	9592	22845	16299	23136	11259	74861	10778	21210	15207	20894	10303	66887	10315	20585	15040	20203	9797	63954	9349	29802	22226	29157	14580	96743	13133	30510	23303	28727	14887	96829	15061
AT1TE44730	ATREP1_RC/Helitron	1051	1806	1290	1404	312	18053	1561	1383	864	1050	225	13699	1146	1508	943	1094	253	14576	1463	1314	780	1000	210	13382	1270	1320	879	1010	233	13812	1097	2423	1591	1727	323	23756	1694	2750	1769	2014	478	27223	2390
AT1TE44770	ATGP3_LTR/Gypsy	3510	7665	6358	11835	5118	65784	7883	6417	4971	9993	3948	55101	5862	6773	5052	10542	3951	58191	6392	5810	4401	9078	3497	49511	5807	6016	4795	9274	3843	51945	5759	8395	6731	12771	5437	70782	7436	8291	6763	12638	5338	69963	7739
AT1TE44785	ATREP10D_RC/Helitron	1442	3186	188	2515	16	34934	223	2428	145	2017	19	26085	153	2655	153	2070	13	28487	177	2504	136	2016	15	27552	178	2462	187	2039	20	25318	181	3633	274	2974	14	39997	264	4135	310	3143	12	45206	294
AT1TE44825	ATLINE1_4_LINE/L1	2488	9330	8089	8940	3790	39575	4226	7658	6194	7425	3176	33596	3138	8071	6580	7742	3394	35234	3788	7589	6189	7100	3085	32100	3628	6941	5878	6449	2857	29504	3108	10489	8891	9972	4560	43804	4005	10738	9274	10218	4527	43571	4588
AT1TE44875	ATDNAI26T9_DNA/MuDR	2430	7683	6864	8238	3569	49008	6107	5812	4832	6340	2634	38655	3615	5850	4769	6510	2561	39519	4169	5405	4508	6160	2554	36714	4054	5348	4504	5950	2406	37240	3729	7628	6547	8170	3288	49192	4159	8997	7735	9446	4086	55704	5855
AT1TE44895	ATHILA5_LTR/Gypsy	1616	2760	2168	4644	1914	32168	3907	1906	1334	3284	1190	23491	2051	2226	1504	3838	1307	26643	2323	2214	1477	3507	1289	25029	2698	2008	1467	3378	1326	24194	2464	3024	2283	5120	1986	36988	2745	2878	2140	5280	2216	37813	4046
AT1TE44905	ATHILA2_LTR/Gypsy	1442	3890	3258	5879	3251	20334	3030	3057	2431	4673	2360	16385	1732	3807	2902	5616	2748	19912	2331	3135	2447	4540	2398	16274	2106	3217	2505	4653	2352	16437	1915	4457	3617	6920	3631	23409	2482	4246	3503	6462	3622	22205	2988
AT1TE44910	VANDAL21_DNA/MuDR	1719	5048	4433	5442	2132	30511	3648	4279	3544	4027	970	23196	1852	4546	3628	4639	992	25067	1965	4136	3269	4215	955	23845	2163	4075	3439	4112	877	23065	1849	5929	5077	6171	1749	33041	2421	5697	5003	6457	2666	33591	3959
AT1TE44930	VANDAL21_DNA/MuDR	1727	5690	4989	4143	966	30217	2358	4690	3618	3437	311	25190	1081	5465	4190	3997	488	29076	1537	4900	3923	3491	650	25591	1682	4358	3613	3137	611	23396	1205	6876	5768	4982	794	34223	1241	7081	6009	4932	1248	34444	2500
AT1TE44940	VANDAL17_DNA/MuDR	1325	4285	3736	2725	411	26621	871	3523	2892	2273	287	21358	506	3775	3002	2380	268	23884	679	3796	2999	2411	315	23753	743	3153	2525	1982	172	19051	471	5380	4535	3083	324	32251	582	5943	5004	3548	507	35990	1230
AT1TE44945	ATGP8_LTR/Gypsy	2163	6999	6079	7551	2671	33215	3105	5711	4667	6015	1773	26761	1997	5977	4748	6761	2047	28824	2399	5527	4545	6340	1992	27476	2337	5688	4640	6416	1859	27840	1968	7768	6562	8770	2764	35405	2046	8642	7315	9116	3120	38185	3281
AT1TE44965	ATGP9B_LTR/Gypsy	1004	1983	1729	3277	1406	19841	2355	1598	1305	2603	1033	15729	1703	1730	1429	2973	1154	17671	2013	1452	1188	2469	986	15003	1760	1498	1295	2522	1075	15182	1548	2301	1962	3782	1512	21786	1889	2005	1747	3484	1483	18988	2226
AT1TE44980	VANDAL17_DNA/MuDR	2339	4241	3624	7349	2690	38808	4147	3548	2735	6027	1903	32817	2709	3752	2829	6484	2008	35003	3180	3696	2849	6149	1931	33552	3343	3395	2726	5842	1845	32017	2669	5102	4082	8606	2714	44411	2917	5268	4263	8457	3019	43786	4141
AT1TE45010	ATENSPM9_DNA/En-Spm	1521	4703	4023	6069	1991	33827	1916	3110	2467	4059	1308	23153	1425	3530	2779	4719	1574	25497	1719	3346	2633	4541	1394	23979	1511	3205	2610	4248	1394	23515	1211	5024	4204	6638	1980	35873	1362	5424	4554	7172	2614	38315	2462
AT1TE45020	ATENSPM5_DNA/En-Spm	8521	31617	27703	21254	6979	102234	9970	24491	20680	16120	4847	81245	7053	26208	21757	17055	5226	86256	8240	24753	20267	16408	4818	82532	7583	22905	19471	15697	4999	78656	6895	32398	27811	19668	5801	97274	6537	34847	30168	20796	6985	104542	10096
AT1TE45060	HELITRONY1E_RC/Helitron	1261	2314	1922	3572	270	28268	418	1891	1512	2866	302	22910	433	1964	1504	3147	304	24368	425	1759	1345	2875	206	21424	305	1786	1444	2790	227	22455	314	2757	2248	4322	318	34933	336	3128	2597	4876	531	38568	684
AT1TE45080	HELITRON1_RC/Helitron	6037	12455	10417	22806	7778	131841	8503	9766	7543	18157	5738	104501	6626	10410	7772	18930	5952	110643	7798	9538	7216	17578	5248	104994	7008	9616	7763	17403	5818	103078	5934	14036	11287	25271	8091	148624	6580	14681	11872	26972	9377	155440	9987
AT1TE45090	HELITRON1_RC/Helitron	1676	2921	2484	6189	1775	34450	2281	2268	1725	4934	1313	27724	1768	2280	1626	4798	1259	27619	1822	1991	1568	4213	1112	23985	1756	2231	1754	4755	1298	27041	1525	3086	2474	6449	1635	36677	1780	3315	2701	6930	2005	38474	2698
AT1TE45100	HELITRONY1A_RC/Helitron	1098	3657	3192	1911	270	23944	291	2639	2151	1422	252	17403	190	3063	2475	1690	253	19866	297	2878	2300	1567	250	18821	258	2444	2028	1323	194	15879	162	4497	3691	2469	325	29425	296	4914	4168	2803	491	32905	434
AT1TE45120	HELITRONY2_RC/Helitron	1496	8440	7539	5658	1091	26870	1033	6390	5370	4315	852	20482	806	6882	5629	4639	843	21908	1067	6012	4977	4091	744	19260	872	6122	5184	4160	754	19936	763	9462	8177	6276	1007	29953	667	10252	8915	6960	1606	32026	1532
AT1TE45135	ATHILA2_LTR/Gypsy	8832	22562	19266	31088	15637	126038	17867	17578	13977	24367	11815	100164	12447	18597	14285	26295	11976	106971	13751	17131	13351	24109	11127	101674	13511	16691	13538	23474	11241	96715	11843	25404	20784	35155	17414	142002	16475	23920	19599	33148	16562	133093	17161
AT1TE45145	ATLANTYS2_LTR/Gypsy	8238	25323	22072	27663	12812	111857	17551	19920	16460	21924	9258	89027	11407	21534	17360	23641	10132	97941	13748	20623	16729	22136	9417	90207	13012	19551	16328	21316	9374	86029	11862	29150	24806	32196	14532	127999	15638	29110	24976	31499	14386	127979	17925
AT1TE45150	ATHILA4B_LTR_LTR/Gypsy	1203	2998	2544	3639	1724	20652	3839	2263	1757	2800	1171	14993	2229	2499	1857	3081	1327	16799	2590	2408	1800	2828	1248	15509	2505	2303	1780	2858	1307	15811	2432	3321	2650	4200	1943	23090	3109	3928	3152	4856	2229	26717	4235
AT1TE45155	ATHILA4A_LTR/Gypsy	1135	2339	2023	3087	1516	17607	2510	2057	1655	2766	1228	14806	1762	2176	1704	2823	1175	16381	2240	2195	1781	2838	1230	16796	2411	2035	1707	2668	1230	14976	2022	2770	2383	3747	1761	20817	2483	3091	2655	4176	1978	23104	3189
AT1TE45160	ATHILA4_LTR/Gypsy	2474	4867	4145	11039	5372	36718	5881	3718	2875	8541	3641	28969	3697	3882	2980	9091	4018	31214	4511	3550	2684	8175	3557	26762	3745	3511	2806	7941	3604	26433	3680	5314	4301	12581	5877	40670	5068	4610	3788	10901	5162	34854	4775
AT1TE45175	ATHILA6A_LTR/Gypsy	8510	20670	17562	31979	17039	125667	20507	15507	12022	24608	12037	99044	13197	16724	12736	26234	12721	104485	15275	15940	12255	24435	12154	96028	14433	15780	12660	24346	12262	97545	13857	22002	17842	35194	18337	135838	17778	22177	18289	34871	18296	135995	19671
AT1TE45200	ATHILA2_LTR/Gypsy	3581	8134	6702	13974	7160	61772	8684	6493	4881	10843	5160	47808	5610	6894	5011	11759	5430	52461	6379	6415	4704	11306	5323	48795	6255	6408	4923	10908	5280	48006	5686	8971	7086	15439	7648	64673	6910	9088	7204	16043	8025	67691	8435
AT1TE45210	ATHILA2_LTR/Gypsy	1117	2018	1639	3162	1464	20901	3023	1688	1314	2703	1188	17542	2187	1848	1357	2926	1217	18704	2395	1403	1062	2408	1043	15731	2202	1524	1197	2339	1101	15531	1934	2422	1918	3705	1565	23594	2457	2499	1984	3658	1655	23117	2885
AT1TE45220	HELITRON1_RC/Helitron	2880	5044	4181	12669	4502	61789	4863	3600	2691	9096	3005	44533	3307	4074	2982	10172	3302	49865	4131	3895	2845	9811	3224	47827	4017	3793	2988	9523	3349	46617	3421	5620	4419	14191	4839	69189	4026	6235	4962	15774	5701	74758	6023
AT1TE45240	HELITRONY1E_RC/Helitron	1883	4803	3988	5458	448	43214	1124	3245	2442	3812	335	31094	709	3866	2836	4513	385	34983	935	3319	2580	3942	346	31898	866	3302	2602	3886	330	30549	751	5420	4303	6217	427	48782	837	5909	4673	6945	614	54304	1232
AT1TE45315	ATGP3_LTR/Gypsy	5267	4877	4247	6982	3095	22904	2898	3573	2738	5026	1949	16696	1703	4039	3100	5860	2357	19448	2194	3931	3168	5370	2106	18205	2091	3704	2988	5443	2191	18044	1905	4688	3843	6561	2984	21952	2212	4766	3987	6191	2753	20570	2506
AT1TE45330	ATCOPIA41_LTR/Copia	1063	2796	2319	3191	1262	17184	2070	2139	1659	2481	942	12854	1526	2188	1658	2716	991	13150	1505	2231	1729	2624	1059	14208	1943	2162	1737	2379	961	12565	1584	3386	2802	3996	1628	18343	1775	3745	3133	4258	1791	20246	2395
AT1TE45355	ATGP1_LTR/Gypsy	3664	10999	9494	13509	7555	45726	7502	9169	7356	11164	5711	38743	5284	9109	7172	11084	5773	38021	5329	8513	6915	10221	5446	34578	5135	8058	6821	9914	5519	32861	5167	12280	10406	15277	8533	48598	6311	11338	9572	14036	8018	45289	6606
AT1TE45360	ATCOPIA94_LTR/Copia	2088	8087	6984	6388	2110	35653	4111	6509	5196	4983	1647	28482	3173	6239	4914	4844	1550	28545	2917	6000	4785	4736	1422	26960	2869	6073	5008	4743	1575	27467	2994	8976	7485	7165	2460	40234	3693	8512	7182	6766	2462	37659	4023
AT1TE45365	ATCOPIA75_LTR/Copia	1525	5551	4844	6056	3044	22856	3374	4449	3633	4858	2317	18533	2453	5302	4299	6043	2872	21777	2896	4358	3446	4767	2140	17945	2426	4240	3585	4505	2114	17168	2399	6106	5232	6767	3150	24398	2703	6215	5320	6868	3522	25250	3314
AT1TE45395	ATENSPM7_DNA/En-Spm	4499	7753	6406	17274	7162	76449	8477	6200	4620	13672	5181	62220	5945	6950	5049	15467	5655	70140	7492	6427	4767	14025	5124	62982	6733	6215	4891	14040	5513	62226	6220	9387	7397	21388	8239	92012	7256	9308	7481	21492	8830	93399	9825
AT1TE45425	LIMPET1_DNA/MuDR	1194	3275	2856	2836	1423	20817	3451	2477	1991	2257	1071	16505	2315	2956	2362	2572	1239	19255	2753	2500	1980	2174	1035	16428	2577	2683	2226	2231	1040	16772	2486	4178	3477	3479	1579	27147	3141	4874	4098	4157	2013	31346	4308
AT1TE45430	ATLINE1A_LINE/L1	1253	4955	4413	4561	829	24541	1148	3638	3023	3461	488	18457	689	4106	3335	3938	656	21100	1137	3383	2816	3307	606	17748	905	3640	3067	3372	641	18299	845	5285	4586	4863	788	26124	782	5547	4807	5150	1001	27630	1201
AT1TE45475	ATHILA6A_LTR/Gypsy	1790	6787	5827	7498	3299	27129	3039	4699	3815	5269	2232	19967	1802	5256	4130	5829	2431	21493	2112	5009	4038	5511	2297	20210	2047	4592	3795	5155	2109	18807	1703	6680	5507	7626	3215	27325	2188	6496	5412	7501	3498	26982	3075
AT1TE45480	HELITRONY3_RC/Helitron	1645	3455	2823	3132	496	35432	1962	2528	1879	2290	300	27935	1099	2876	2079	2692	387	30683	1559	2683	1995	2446	371	28995	1656	2671	2063	2505	408	29123	1682	4288	3385	3759	515	41043	1476	4909	3815	4392	672	47760	2079
AT1TE45515	VANDAL21_DNA/MuDR	3003	9079	7754	8533	2355	57523	3268	6867	4778	6949	964	46198	1468	7763	5209	7492	1041	50759	1822	7254	5664	7147	1684	47586	2928	6834	5589	6528	1784	45292	2405	9757	7278	9435	1582	62464	1508	11098	9171	10892	2920	68562	3990
AT1TE45560	ATGP1_LTR/Gypsy	7889	26779	20919	26715	12085	85050	10637	20568	14780	20544	8760	66443	6775	23080	15919	23101	9498	74568	8168	20030	14137	19946	8372	63476	7039	21088	15600	21161	9356	67543	7469	29409	21079	28925	12714	89559	8201	29377	22607	27668	12829	88196	9939
AT1TE45635	ARNOLDY1_DNA/MuDR	1824	4899	4173	1493	167	45058	6611	3460	2703	1070	114	32650	3510	3828	2925	1168	149	36506	4413	3427	2592	1004	110	32424	3962	3290	2645	1067	126	30227	3891	6204	5104	1944	182	55813	5658	6561	5357	2045	249	59109	6576
AT1TE45665	Unassigned_Unassigned	1887	5969	5414	4609	1367	32340	2414	4970	4270	3903	1086	27767	2062	4641	3873	3665	1081	26265	2239	4570	3932	3599	1076	25498	2208	4623	4014	3504	985	26100	1921	7050	6103	5608	1393	39268	1542	7599	6724	6070	1939	42805	3164
AT1TE45680	ATHILA0_I_LTR/Gypsy	1314	2572	1947	4871	1585	26964	2868	1856	1317	3634	1244	19564	2122	2146	1562	3938	1344	21202	2305	1677	1101	3171	1074	17376	1919	1873	1332	3513	1229	19263	1920	2724	2061	5114	1708	27425	2312	2472	1923	4927	1756	26646	2882
AT1TE45695	ATHILA3_LTR/Gypsy	2282	3913	3245	5401	2100	43593	5372	3193	2396	4397	1616	36063	4012	3394	2426	4689	1672	38873	4382	3378	2548	4375	1599	37382	4616	3361	2589	4399	1687	37180	4339	4582	3632	6359	2527	52059	5059	4967	3938	6608	2590	56198	6502
AT1TE45705	ATHILA3_LTR/Gypsy	1438	3695	3118	3534	1617	25727	4406	2806	2074	2767	1173	20902	2850	2885	2192	3029	1254	21382	3362	2750	2049	2801	1208	19510	3088	2568	2018	2738	1247	18630	2724	4334	3497	4140	1828	29870	3721	4413	3548	4376	2035	30431	4762
AT1TE45710	ATHILA2_LTR/Gypsy	1388	3533	2994	4513	2237	25448	3243	2583	2058	3328	1594	18081	2271	2873	2154	3765	1780	20284	2593	2767	2050	3467	1693	19335	2770	2334	1916	2961	1455	16820	2133	3854	3087	4753	2265	25862	2584	3501	2839	4502	2296	24155	3200
AT1TE45715	ATHILA4_LTR/Gypsy	2957	7288	6301	9763	4565	51113	7315	5644	4584	7603	3352	39733	4836	6112	4858	7962	3374	42063	5730	5684	4517	7610	3347	39763	5588	5774	4702	7620	3505	39235	5198	8551	7234	11154	5096	57754	6517	8265	7029	10478	4816	54923	7523
AT1TE45720	ATHILA4A_LTR/Gypsy	3673	8717	7181	7180	1877	59467	2983	7182	5361	5977	1455	48178	2553	7601	5717	6355	1605	51338	2904	6860	5079	5830	1470	47199	2624	6613	5247	5497	1445	44571	2337	9969	7713	8266	1882	64386	1982	11350	8822	9377	2539	72406	3473
AT1TE45730	BRODYAGA1A_DNA/MuDR	1047	3686	3234	2280	602	17855	920	3017	2433	1884	417	13991	699	3302	2670	2076	526	15209	848	2786	2241	1802	453	12360	648	2787	2370	1742	443	12565	623	3738	3214	2315	505	15255	506	4349	3722	2706	768	17782	775
AT1TE45735	ATHILA4D_LTR_LTR/Gypsy	7245	14785	12771	14711	4699	89294	8021	11628	9385	11440	3582	70766	6032	12841	10309	12751	4134	78288	7213	11882	9637	11775	3800	71399	6983	11390	9650	11350	3844	68675	6090	14276	11936	14327	4452	85486	5245	15958	13551	15652	5393	95556	8240
AT1TE45740	ATHILA4_LTR/Gypsy	1067	1215	1062	1734	700	5736	659	1021	810	1426	565	4583	488	1125	942	1604	628	5003	522	1025	846	1537	645	4906	615	1127	936	1649	721	5141	550	1148	966	1658	701	5421	479	1312	1153	1779	823	5838	755
AT1TE45750	ATHILA4A_LTR/Gypsy	3016	6850	5977	5204	1551	39901	2641	5240	4234	3853	1112	30686	1856	5807	4647	4372	1307	34276	2330	5562	4517	4128	1222	32591	2579	5061	4331	3737	1201	28840	2026	7033	5943	5307	1448	38616	1525	8078	6953	6113	2028	45680	2949
AT1TE45760	BRODYAGA1A_DNA/MuDR	1045	3863	3392	2220	607	16348	983	3058	2452	1691	419	13052	624	3421	2748	1974	532	14807	817	3261	2653	1856	488	13916	922	2805	2409	1569	452	11472	658	4044	3458	2340	571	15259	529	4683	4050	2683	825	18298	1015
AT1TE45770	ATHILA4_LTR/Gypsy	1010	939	797	1896	776	5282	649	755	607	1413	592	4165	515	853	656	1545	574	4530	529	680	561	1221	521	3438	440	548	464	1132	510	3165	390	734	624	1456	570	4040	403	858	751	1526	675	4740	575
AT1TE45780	ATHILA4A_LTR/Gypsy	1787	2922	2530	4801	1914	27279	3462	2138	1757	3506	1345	20118	2396	2712	2139	4300	1666	23766	3147	2086	1660	3446	1282	20122	2459	2224	1838	3573	1419	20506	2418	3227	2714	5502	2204	29726	2741	3399	2916	5806	2402	31471	3809
AT1TE45790	ATHILA6A_LTR/Gypsy	6269	16283	13754	22435	11010	103666	16775	12580	9885	17411	8141	81218	11257	13776	10343	19208	8707	90042	12696	12318	9525	17165	8166	79665	12198	12626	10318	17316	8403	79460	11411	18846	15437	25910	12750	115071	14225	18837	15552	25530	12594	115394	16539
AT1TE45795	ATGP2_LTR/Gypsy	3682	16551	14653	9673	2656	36209	4040	13947	11971	8161	2436	30403	3154	14822	12429	8798	2424	34171	3379	12243	10357	7207	2116	27920	3191	12501	10760	7391	1988	28611	2756	17536	15298	10236	3062	37511	3682	17121	15160	9945	3087	36234	4060
AT1TE45800	ATLANTYS1_LTR/Gypsy	4935	19975	17576	16429	7456	51839	7357	17050	14361	14390	6286	44169	5398	18093	14962	14954	6513	46358	5982	16095	13179	13128	5689	41489	5383	15917	13574	13427	6225	41908	5480	25102	21750	20246	9498	63465	7436	23974	21081	19408	9187	60686	7986
AT1TE45805	TA1-2_LTR/Copia	3725	5840	4628	19591	10083	61064	9013	4504	3183	14425	6550	45524	5670	4765	3230	15546	7016	49314	6390	4599	3249	14874	6943	47725	6528	4452	3409	14640	7431	46334	6374	6822	5145	22852	11586	67578	8312	6812	5168	22281	11054	64157	8958
AT1TE45815	ATLANTYS1_LTR/Gypsy	1836	9199	8145	6113	2326	23116	2580	6651	5627	4502	1678	17104	1551	6912	5781	4716	1659	17809	1764	6760	5671	4491	1608	17589	1760	6493	5576	4429	1612	16712	1639	9018	7815	6049	2305	23110	2067	8858	7776	5952	2272	23516	2291
AT1TE45845	VANDAL3_DNA/MuDR	1248	7770	6399	7158	1648	19622	1336	5798	4606	4958	1327	15670	1039	6037	4649	5491	1482	15564	1335	5478	4163	4881	1062	14574	1014	5160	4271	4757	1178	13423	909	8315	6496	7306	1747	21283	1108	8794	7080	7863	2025	22279	1406
AT1TE45855	ATLINE2_LINE/L1	10911	38560	33490	34640	11794	182027	19344	29922	24520	27374	9454	145123	13749	32006	25745	30026	10116	154074	16013	28464	23135	26234	8368	138469	13921	29945	24947	27250	9280	143705	13729	42863	36179	39096	13563	202960	16171	43295	36839	39606	14606	208469	21867
AT1TE45860	ATGP2N_LTR/Gypsy	2035	12360	11148	6399	2069	23544	2830	9156	7864	4737	1565	17837	1783	9401	7992	5066	1559	17239	1799	8898	7703	4539	1364	15938	1708	9415	8329	4585	1481	17223	1795	12749	11076	6507	1952	22783	1958	12273	10804	6156	2117	21533	2302
AT1TE45895	HELITRONY1E_RC/Helitron	2235	6036	4188	3806	329	51192	2418	4346	2434	2815	239	37938	1471	4794	2675	2999	276	39709	1769	4212	2561	2687	243	36513	1629	4008	2279	2449	175	34769	1434	6923	4179	4500	284	59136	1958	7844	4714	5100	354	66675	2252
AT1TE45955	ROMANIAT5_LTR/Copia	2328	6097	5101	2994	626	41372	1631	4772	3692	2410	555	33982	1394	5059	3742	2488	544	35697	1768	4875	3767	2424	515	33516	1540	4983	4061	2523	594	33708	1298	7164	5728	3455	617	48066	1277	7464	6028	3671	821	48959	2029
AT1TE45965	ATHILA8B_LTR/Gypsy	1578	5753	4523	3645	548	29895	1448	4280	3025	2699	409	23784	1174	5039	3465	3203	532	27850	1600	4525	3098	2940	431	24460	1316	3884	2852	2524	417	21995	1005	5849	4071	3668	506	32377	1072	5899	4316	3713	585	32438	1620
AT1TE45970	ATCOPIA28_LTR/Copia	1391	4400	3809	3364	1293	27756	1174	3496	2873	2712	1069	21867	1011	3518	2809	2647	1043	21974	1090	3512	2796	2725	1089	22021	1198	3635	3000	2822	1138	22773	1074	5073	4207	3736	1283	30482	826	5189	4341	3782	1546	31824	1326
AT1TE45975	ATREP10D_RC/Helitron	1147	3926	1454	3984	107	22498	224	3068	914	3049	49	17862	136	3089	916	3093	57	18199	144	3108	1009	3285	80	18492	158	2899	945	3040	69	17344	189	4770	1654	4925	96	27611	227	5246	1709	5506	128	30423	212
AT1TE46030	ATREP11_RC/Helitron	2964	11926	9696	7522	2299	57213	4682	9627	7328	5934	1791	44077	3027	9687	7113	6177	1794	46413	3574	8890	6672	5643	1723	42329	3572	8573	6588	5339	1620	40273	3113	14614	11329	8931	2241	69102	3598	16338	12697	10124	2945	77767	5327
AT1TE46065	ATGP3_LTR/Gypsy	2777	6007	4934	11687	5540	47505	6598	4606	3421	9032	4100	37750	4472	4730	3314	9435	4116	39270	4527	4518	3247	8810	3834	37007	4379	4843	3734	9248	4091	39325	4592	6812	5309	13483	6452	54649	6154	7001	5488	13444	6386	54135	6627
AT1TE46085	ATREP3_RC/Helitron	1098	4826	4375	3479	1196	16281	899	3213	2776	2339	864	10816	562	3466	2960	2616	1033	12129	733	3278	2759	2412	879	10973	660	3037	2622	2197	777	10418	534	5680	4895	3843	1251	18913	648	6469	5665	4321	1462	21306	1111
AT1TE46095	ATREP3_RC/Helitron	4921	15260	13176	14980	3561	100013	3977	12275	9898	12200	2887	79276	2941	12309	9556	12181	2902	80924	3541	11696	9277	11496	2573	76101	3161	11381	9414	11272	2720	74111	2710	18569	15549	18227	4150	119599	2994	17988	15078	17967	4818	120959	4828
AT1TE46140	ATHILA_LTR/Gypsy	1572	5838	5090	6707	2917	28187	3163	4335	3502	4792	2020	21363	2191	5542	4391	6189	2428	26278	2653	4709	3784	5257	2012	22674	2380	4487	3782	5137	2141	21266	2073	7686	6473	8111	3197	33799	2719	7668	6396	8131	3532	33083	3692
AT1TE46170	ATLINE1_4_LINE/L1	1409	4803	4111	4906	1367	28052	1938	4020	3307	3959	1093	23386	1569	4188	3208	4221	1152	24771	1786	3640	2915	3469	834	21309	1365	3814	3120	3726	981	22192	1427	5569	4657	5546	1425	31552	1465	5345	4451	5356	1617	30125	2039
AT1TE46180	VANDAL3_DNA/MuDR	2015	7854	6722	6331	1496	40294	2626	5796	4660	4643	1052	29574	1837	6270	4776	5103	1247	33309	2385	6095	4777	5048	1073	32027	2090	5753	4736	4646	1065	30176	1743	8823	7248	6883	1505	44411	1911	8995	7412	7171	2028	45675	3205
AT1TE46190	ATHILA2_LTR/Gypsy	1542	4704	3845	7236	3487	21615	2480	3756	2868	5637	2639	17271	1987	4316	3272	6251	2893	18822	2032	3799	2822	5457	2440	16827	1901	3703	2913	5492	2643	16667	1737	5664	4657	8220	4092	24986	2540	5595	4495	8101	4125	24888	3142
AT1TE46215	ATHILA8A_LTR/Gypsy	1607	5060	3492	3619	501	28942	1509	3873	2313	2738	360	23213	1116	4420	2358	3085	403	25141	1249	4286	2382	2912	320	23073	1090	4177	2603	2934	322	23775	938	5007	3122	3477	428	30000	1053	5311	3272	3662	550	32026	1667
AT1TE46220	ATIS112A_DNA/Harbinger	3125	9968	8358	5057	794	65155	2992	7329	5822	3765	555	48596	2327	7965	6056	4175	620	52859	2826	7738	5943	3982	570	50249	2525	7701	6249	3928	589	49877	1967	11364	9214	5713	731	72247	2153	11653	9427	5545	995	72762	3647
AT1TE46230	ATHAT1_DNA/HAT	1321	3940	3516	4234	1161	26284	2213	3005	2482	3178	811	20058	1443	3342	2743	3559	967	22369	1798	3093	2574	3378	878	21156	1789	3035	2606	3267	875	20066	1321	4441	3840	4704	1212	28472	1474	4402	3801	4734	1454	27848	2298
AT1TE46235	ATENSPM9_DNA/En-Spm	4605	20121	17568	14687	3924	71705	6120	16724	13656	12735	3332	61849	4761	17321	13808	12828	3278	62762	5351	16675	13542	12638	3061	60377	5005	15822	13125	11823	3055	56841	4131	24883	20964	18323	4709	85972	5258	25864	21872	18763	5624	89145	7816
AT1TE46255	ATHILA4A_LTR/Gypsy	3291	7900	6708	8267	3522	57915	6608	6197	4918	6591	2667	45307	4873	6728	5195	7044	2836	49858	5524	6264	4916	6781	2609	47734	5560	6106	4990	6536	2631	44341	4489	8908	7286	9548	3901	66513	5194	9497	7805	10219	4437	70759	7636
AT1TE46260	ATLINEIII_LINE/L1	2335	7018	5896	7416	2576	37458	4205	5542	4342	6000	1970	29672	3062	5992	4655	6576	2226	33367	3744	5798	4551	6191	2035	31353	3697	5514	4409	6033	2058	31184	3327	8722	7179	9501	3316	44370	3931	8625	7134	9402	3349	43043	4861
AT1TE46265	ATHILA6B_LTR/Gypsy	11481	29404	24951	44302	22350	175099	25578	22253	17336	33680	15773	136329	16584	24357	18556	37224	17065	150847	19607	21810	16657	33367	15634	133415	17959	21347	17334	32563	15795	130251	17266	32388	26477	49065	24357	191566	21894	31226	25708	47249	23519	184675	24539
AT1TE46270	ATLINEIII_LINE/L1	3435	8484	7211	10803	3517	62191	6357	6544	5330	8393	2842	48438	4752	6969	5553	9189	3056	52814	5532	6653	5337	8626	2847	49849	5321	6222	5235	8090	2782	47114	4614	9608	8175	12627	4287	70685	5415	10103	8498	13324	4490	75536	7464
AT1TE46305	ATHILA0_I_LTR/Gypsy	3178	6692	5567	8212	3227	57590	6980	4914	3591	6348	2151	44953	4660	5647	4215	7342	2514	52374	5605	5314	4063	6911	2468	48891	5738	4876	3773	6267	2230	44031	4724	7899	6282	9850	3757	68845	6705	7598	6058	9780	3585	69535	7654
AT1TE46310	ATHILA3_LTR/Gypsy	5750	10065	8190	19812	8665	99547	12477	8316	6197	15857	6335	81769	8887	8750	6253	16733	6517	86937	10062	8146	5862	15272	5935	79250	9404	7757	6008	15057	6469	76597	8809	11780	9204	22461	9369	112770	11299	12108	9550	22011	9467	111085	13175
AT1TE46325	ATHILA4A_LTR/Gypsy	1134	2395	2050	3166	1024	20852	1944	2123	1640	2551	726	16082	1321	2471	1916	2961	896	19486	1800	1966	1590	2444	742	16032	1521	2300	1880	2844	874	17930	1454	3356	2766	4143	1232	26482	1871	3173	2619	4086	1326	25709	2285
AT1TE46330	ATIS112A_DNA/Harbinger	3546	8253	6892	8441	2317	74730	6288	6390	4856	6071	1623	57620	4510	6782	4890	6821	1769	62973	5697	6599	4985	6397	1556	59378	5125	6091	4775	6340	1772	57185	4398	9574	7541	9688	2496	87093	5092	9643	7702	9421	2627	86803	7170
AT1TE46385	ATHILA2_LTR/Gypsy	3364	8846	7166	9374	3941	61329	7099	7121	5342	7435	3002	48111	4816	7714	5587	8111	3160	52278	5606	6864	4966	7270	2721	48186	5332	6570	5165	6986	2903	45501	5091	9668	7629	10369	4330	67256	6052	9737	7621	10860	4671	68045	7381
AT1TE46390	ATHILA6B_LTR/Gypsy	1947	2518	1938	5722	2494	38003	5361	1817	1273	4270	1633	28789	3319	2048	1341	4792	1773	31630	3740	1943	1308	4460	1689	29125	3558	1720	1249	4110	1688	27352	3394	2838	2164	6382	2644	40470	4394	2703	2063	6391	2721	40128	4973
AT1TE46395	ATHILA2_LTR/Gypsy	1317	2957	2607	4991	2762	20825	2889	2347	1884	3994	1980	16448	1860	2388	1845	3932	1859	16947	2001	2623	2112	4471	2336	18635	2473	2186	1753	3632	1865	15600	2019	3555	2916	5879	3137	25385	2830	3163	2647	5402	2869	22540	2829
AT1TE46405	ATCOPIA66_LTR/Copia	5079	9881	8298	27359	13528	81470	10812	7744	5828	21541	9423	63867	7268	8272	5955	23067	9535	68925	8117	7494	5635	21369	9428	61774	7690	7514	5990	20229	9631	60878	7331	11423	9134	32804	15922	90786	10237	11199	8929	31395	15500	86620	10984
AT1TE46445	ATLINE2_LINE/L1	1387	3705	3158	3867	1145	28845	2583	2813	2224	2869	812	21744	1682	2932	2248	3034	882	22766	1848	2580	2010	2734	757	20772	1772	2404	1919	2671	772	19053	1370	3547	2865	3886	1116	27878	1630	3738	3083	4217	1344	29777	2564
AT1TE46455	ATREP4_RC/Helitron	1253	1096	542	2701	874	25146	1892	872	377	1963	628	19561	1352	827	388	1974	631	18830	1340	928	386	2008	695	19903	1596	720	336	1768	559	17021	1178	1347	750	3211	970	29829	1974	1512	734	3596	1233	33748	2544
AT1TE46490	ATREP4_RC/Helitron	1406	5258	1098	4156	355	30367	461	3841	625	3023	235	22326	318	4037	693	3263	285	23272	400	3662	683	2984	275	21747	345	3484	650	2760	230	20206	292	5620	1097	4610	394	34565	410	6583	1327	5547	662	39153	667
AT1TE46495	ATREP6_RC/Helitron	1184	3874	7	3145	18	24840	109	2818	8	2502	11	19459	69	3113	9	2531	6	20184	89	2956	5	2381	7	18514	91	2900	9	2216	10	18259	120	4301	12	3727	13	29295	143	4660	14	4072	11	32016	133
AT1TE46500	ATREP10D_RC/Helitron	1009	2720	1108	2292	34	16399	110	2209	586	1867	17	13177	71	2203	640	1883	27	13777	107	2016	661	1776	18	12503	107	1990	506	1675	26	12218	89	2893	828	2533	16	19309	140	3187	793	2829	28	20389	122
AT1TE46510	ATREP4_RC/Helitron	1431	3360	55	3424	27	34845	173	2284	93	2524	21	25216	152	2518	79	2679	22	26390	171	2258	18	2474	6	24449	119	2336	10	2495	11	24648	130	3789	19	3929	33	39031	193	3954	11	4159	24	41353	213
AT1TE46540	HELITRONY1D_RC/Helitron	1594	4079	490	2178	135	38037	502	3181	318	1782	111	29464	278	3149	288	1687	108	30345	323	3055	270	1581	91	28757	329	3125	300	1672	82	28875	334	4931	487	2644	137	46285	466	5574	989	2975	186	52061	672
AT1TE46575	ATHILA2_LTR/Gypsy	5473	13569	11419	21078	12148	83647	13033	10369	7839	16333	8444	64825	7536	11488	8521	18150	9464	72365	9414	10544	7798	16405	8447	67078	8639	10536	8233	16234	8769	63836	8352	15112	12120	23479	13157	91688	10841	14699	11875	22778	12899	88822	12214
AT1TE46625	VANDAL8_DNA/MuDR	5013	18096	16148	14313	5758	77306	12229	13456	11411	10840	4092	58077	7160	15120	12735	12000	4682	64992	9009	14203	11472	11317	3230	60959	5597	13645	11376	10946	3325	58564	5148	19882	17277	15629	5939	82703	8896	20773	18238	16306	6859	88485	12193
AT1TE46630	Unassigned_Unassigned	1234	5711	5127	4632	1925	14202	2077	4861	4174	3977	1689	11758	1467	4454	3640	3729	1437	11589	1389	4410	3688	3656	1356	11253	1330	4392	3816	3673	1513	11039	1361	6214	5422	5108	2109	15270	1628	6036	5325	4947	2200	15308	2089
AT1TE46635	ATLANTYS1_LTR/Gypsy	10023	41938	37491	33178	14864	112919	15928	33755	28591	26568	11138	91636	10433	35966	29488	28669	11662	99443	11918	34105	28154	26696	10785	92225	10937	32633	28048	25693	10859	88485	10541	47768	41298	38340	17012	131990	14019	46879	41050	37040	16727	129258	16132
AT1TE46640	ATHILA4_LTR/Gypsy	1209	3467	2976	4656	1817	25115	3178	2583	1972	3383	1253	18459	1876	2791	2087	3847	1401	20646	2469	2468	1887	3305	1199	17934	2080	2485	1975	3312	1274	17938	1963	3998	3222	5410	1972	28843	2613	4207	3398	5704	2148	30246	3239
AT1TE46645	ATHILA4_LTR/Gypsy	2420	5958	5171	9999	4161	40065	5122	4876	3950	8306	3187	33190	3693	5117	4034	8231	3077	32218	3878	4910	3887	8054	2981	32192	4052	4940	3990	7862	3145	30984	3627	6943	5792	10999	4473	41939	4288	6510	5498	10032	4231	38153	4539
AT1TE46650	ATHILA4A_LTR/Gypsy	1450	2620	2268	3673	1546	23536	2869	2322	1844	3282	1232	20772	2158	2629	2068	3785	1432	22982	2703	2490	2033	3517	1336	21365	2519	2191	1812	3093	1259	19881	2153	3637	3063	5188	2053	31217	2817	3778	3185	5308	2275	34150	3554
AT1TE46660	VANDAL3_DNA/MuDR	2046	8408	7308	6138	1654	31755	2946	6887	5596	5002	1351	26412	2294	7696	6129	5480	1482	28316	2637	7258	5784	5195	1298	26944	2331	7175	5979	5283	1449	26924	2320	10522	8961	7658	2061	40389	2811	10594	8950	7828	2222	40557	3658
AT1TE46665	ATHILA3_LTR/Gypsy	10909	20779	17354	33171	15404	179778	24828	17085	13172	27799	11793	149824	17169	18561	13584	30185	12358	162422	19213	16924	12648	27635	11665	148554	18649	16576	13041	26923	12022	145843	17985	24880	20032	40030	18523	214104	23962	24734	19936	38666	17813	209940	25884
AT1TE46680	VANDAL3_DNA/MuDR	1043	6170	5426	5476	2188	16557	2140	4738	3903	4223	1654	12666	1324	5072	4114	4458	1681	13692	1631	4627	3924	4208	1613	12396	1458	4368	3686	3846	1547	11831	1348	6340	5484	5680	2218	17077	1604	7158	6034	6455	2465	19495	2087
AT1TE46685	ATHILA2_LTR/Gypsy	3358	8319	7070	14199	8259	51489	8569	6417	4986	10997	5943	39729	5343	7094	5352	12088	6433	43606	6394	6719	5134	11772	6345	42108	6477	6443	5041	10840	5890	38768	5340	9394	7607	15932	9243	57004	7799	9333	7500	16166	9310	56723	8428
AT1TE46690	ATHILA7_LTR/Gypsy	12239	27186	22901	41652	20379	211260	30476	21978	16688	33613	15020	173864	20884	23341	17416	35998	15881	186800	23246	22357	16912	33515	15103	173302	23185	21958	17307	33412	15723	169940	22031	31229	25349	47674	23114	234240	26740	30334	24677	46405	22073	233021	30416
AT1TE46700	ATHILA_LTR/Gypsy	2986	8185	7012	11040	5831	44432	6491	6554	5071	8856	4302	35753	4401	6696	5086	8942	4339	37017	4963	6912	5298	9022	4537	36923	5307	6479	5203	8417	4343	34349	4876	9894	8095	12947	6885	52510	6252	9359	7703	12285	6534	49982	7125
AT1TE46710	ATHILA6B_LTR/Gypsy	1093	1931	1560	4399	2342	19814	2948	1559	1063	3531	1674	15774	1990	1511	1012	3716	1727	16821	2267	1440	1009	3379	1582	15525	2172	1364	998	3257	1640	14561	1871	2050	1582	4788	2510	21305	2668	2081	1590	4788	2427	20961	2767
AT1TE46735	ATHILA_LTR/Gypsy	3430	8072	6825	10625	4690	64438	8429	6225	4845	8199	3402	51587	5738	7111	5303	9123	3660	56539	6286	6742	5159	8680	3570	52979	6481	6762	5318	8525	3634	51147	6258	9024	7388	11511	4993	63863	6675	9011	7361	11719	5054	68044	8415
AT1TE46755	ATHILA2_LTR/Gypsy	5933	14608	12398	20503	11134	87116	13747	12300	9579	16690	8334	69963	9265	13423	10087	18165	8662	76336	9968	12089	9283	16016	7885	67898	9523	11989	9563	16344	8428	69303	9771	17105	13838	24056	12676	100663	12587	17454	14222	25025	13385	104951	14990
AT1TE46765	ATHILA2_LTR/Gypsy	6906	17018	14687	24339	12856	95020	14406	13544	10903	20130	10129	77958	9866	14190	11039	20574	9761	81843	10197	13229	10337	19619	9226	77397	10359	13440	11097	19222	9631	76622	10367	20626	17190	29925	15409	113447	12961	19744	16678	29510	15599	112082	14774
AT1TE46770	ATHILA2_LTR/Gypsy	2031	3000	2377	4973	2002	31606	4244	2427	1748	3909	1471	25656	3026	2594	1831	4325	1481	28697	3436	2384	1656	3974	1357	24970	2990	2252	1699	3706	1370	23682	2725	3898	2932	6032	2357	38367	4009	4143	3196	6382	2487	39716	4578
AT1TE46775	ATHILA6B_LTR/Gypsy	1215	2193	1711	4492	1959	21658	3022	1833	1327	3744	1495	18066	2088	1802	1236	3578	1377	17121	2293	1549	1063	3174	1243	15283	2061	1674	1331	3277	1465	15910	2008	2562	1969	4865	2171	23252	2675	2208	1729	4582	2138	21969	2991
AT1TE46780	ATHILA2_LTR/Gypsy	1990	3284	2735	8656	4561	29202	4568	3023	2273	7719	3706	25964	3542	3179	2354	8164	3749	27370	3464	2581	1963	6829	3128	23759	3444	2631	2018	7471	3668	24368	3527	4159	3357	11042	5746	36200	4631	4214	3420	10241	5351	33730	4788
AT1TE46795	ATENSPM5_DNA/En-Spm	1348	8427	7491	3076	1091	20032	2589	6049	5060	2102	723	14245	1541	6969	5693	2530	836	16852	1836	5799	4728	2066	703	14100	1641	5802	4892	2139	774	14097	1585	10334	8845	3731	1248	24160	2194	10593	9146	3698	1355	23993	2865
AT1TE46805	ATHILA3_LTR/Gypsy	10399	20774	17211	32028	14344	180638	24355	17279	12976	25241	9885	144394	16063	18095	13352	27295	10534	154456	18700	16491	12304	25192	9907	143512	17664	15940	12632	24061	10351	138563	17017	24539	19486	37845	16443	208912	22583	24620	19770	36969	16163	205029	25226
AT1TE46810	ATHILA3_LTR/Gypsy	1397	3572	3040	4342	1784	19654	2679	2810	2175	3383	1266	15647	1783	3047	2307	3610	1355	16947	2116	2683	2088	3291	1291	14883	1923	2633	2178	3204	1341	14987	1910	4451	3654	5373	2327	23333	2641	4392	3640	5168	2354	22412	2928
AT1TE46825	VANDAL3_DNA/MuDR	3588	12450	10923	16036	5918	52269	5868	9922	7976	12768	4476	43809	4331	10558	8413	13434	4616	44325	4610	9711	7730	12613	4335	41022	4236	10008	8421	12627	4404	42527	4168	14834	12643	19256	7074	64012	5575	15276	13036	19273	7312	64233	6516
AT1TE46830	HELITRON4_RC/Helitron	4587	6891	5806	17235	7034	100241	9460	5609	4274	13737	5132	79048	6739	5983	4329	14338	5079	83267	7322	5439	4073	12843	4719	75069	7022	5260	4106	13096	5039	76342	6387	7808	6197	19165	7627	113363	8264	8477	6769	20983	8445	121367	10773
AT1TE46835	ATHILA0_I_LTR/Gypsy	1634	2883	2452	5107	2568	28320	3716	2577	1972	4595	2087	24597	2716	2729	1968	4777	1979	25643	2639	2452	1843	4344	1904	23035	2587	2334	1801	4244	1962	22346	2552	3388	2662	6164	3049	33187	3358	3652	2922	6504	3171	34010	4099
AT1TE46925	ATREP10A_RC/Helitron	1385	2990	2570	1754	633	30586	3909	2110	1627	1305	452	22858	2057	2528	1939	1472	507	25735	2643	1973	1521	1225	468	22068	2517	2092	1653	1258	423	22705	2353	3631	2880	2182	689	37886	2749	4117	3345	2693	968	44224	4039
AT1TE46950	ATREP3_RC/Helitron	1485	2726	1837	3177	1293	32314	3842	1978	1057	2389	849	23816	2263	2016	1095	2467	956	24628	2689	1849	1056	2304	907	22778	2657	1792	1111	2202	828	22731	2244	3296	1949	3872	1372	39391	3003	3850	2382	4564	1785	44342	4384
AT1TE46990	ATREP3_RC/Helitron	1977	4601	1628	5083	218	38432	604	3658	1172	4160	198	31834	508	4007	1249	4446	233	33984	695	3653	1165	4123	194	31280	582	3640	1042	4064	150	31102	479	5774	1791	6415	214	48578	701	6466	2002	7248	245	54585	880
AT1TE47005	ATREP3_RC/Helitron	1008	3636	2797	3829	611	19652	1714	2409	1653	2572	379	13464	860	2632	1716	2882	456	14575	1223	2679	1858	2816	444	14656	1207	2235	1616	2418	344	12451	961	4174	3101	4295	587	21846	1539	4836	3579	4932	836	24890	1955
AT1TE47020	VANDAL3_DNA/MuDR	1242	5508	4964	7417	2945	17417	1996	4290	3595	5728	2244	13590	1194	4460	3735	6013	2393	14448	1413	3842	3203	5095	1991	12574	1277	4260	3611	5604	2165	13543	1333	6788	5928	9036	3452	21921	1694	7142	6288	9364	3804	21901	2041
AT1TE47035	ATHILA4C_LTR/Gypsy	15801	41094	34942	55227	25343	250283	34156	33345	26261	44606	18951	202498	23414	35132	26765	47636	20049	216579	25940	32451	25318	44141	18783	199189	25385	31565	25518	43349	19115	194692	24111	44218	36439	60395	28062	267869	29557	44181	36604	59920	27833	266292	32862
AT1TE47050	ATHILA2_LTR/Gypsy	5660	13490	11321	20389	11034	72755	11024	11059	8358	16524	8123	58650	7354	11739	8539	17920	8711	64432	8692	10873	8283	16520	8300	59930	8372	10612	8286	16334	8420	58199	7909	15040	12167	23521	12735	81503	10158	15191	12098	23326	12527	81511	11029
AT1TE47080	ATHILA_LTR/Gypsy	1647	5463	4740	6148	2912	25651	3505	4301	3522	4932	2193	20979	2409	4915	3871	5543	2374	22995	2695	4494	3624	4992	2093	20287	2433	4178	3408	4759	2130	19757	2372	6561	5488	7538	3403	30637	3137	6318	5267	7139	3311	29809	3662
AT1TE47095	ATHILA5_LTR/Gypsy	1543	2817	2228	4364	1592	33252	2988	2281	1585	3607	1252	27477	2148	2267	1507	3764	1332	28955	2573	2023	1383	3301	1088	24781	2091	2200	1614	3480	1200	25961	2052	3279	2368	5259	1711	40754	2545	3239	2368	5136	1926	39112	3272
AT1TE47105	ATHILA2_LTR/Gypsy	6357	17904	15279	19799	9643	79518	11003	14761	11838	15788	7242	66777	8080	15798	12264	17036	7586	69655	8196	13815	10888	15174	6848	63712	7937	13970	11434	15276	7142	62980	7803	20540	17138	23146	11255	89227	9951	19083	15853	22541	10996	86323	10595
AT1TE47125	ATHILA3_LTR/Gypsy	2856	176	135	343	153	1533	186	128	90	193	77	820	77	108	76	174	75	888	95	93	73	146	45	681	63	103	90	186	103	751	124	434	359	654	325	3474	413	408	336	657	318	3110	413
AT1TE47135	ATHILA5_LTR/Gypsy	1190	106	88	57	13	497	55	88	79	49	9	405	58	214	161	100	20	898	94	124	98	85	18	570	79	119	92	75	8	590	45	248	216	121	24	1068	102	223	197	101	21	832	105
AT1TE47145	ATHILA3_LTR/Gypsy	2212	141	116	138	53	1438	184	84	56	85	35	830	97	102	68	116	38	1211	145	105	72	125	44	1302	173	123	90	137	46	1405	198	210	159	262	106	2439	252	276	202	364	128	3390	385
AT1TE47175	ATHILA8B_LTR/Gypsy	1129	0	0	0	0	0	0	0	0	0	0	0	0	0	0	0	0	0	0	0	0	0	0	0	0	0	0	0	0	0	0	2	2	6	5	4	0	0	0	0	0	0	0
AT1TE47220	ATHILA3_LTR/Gypsy	1156	104	91	97	36	905	153	36	30	36	8	367	31	41	35	36	4	378	37	30	25	24	7	173	32	57	41	59	21	563	87	96	77	112	44	769	103	139	111	139	50	1067	144
AT1TE47235	ATHILA4_LTR/Gypsy	3794	494	438	770	315	3150	487	406	314	689	277	2994	421	476	364	759	285	3211	392	388	324	686	292	2784	402	363	275	697	301	2956	319	911	770	1229	531	5096	623	708	594	1111	467	4855	687
AT1TE47255	ATHILA3_LTR/Gypsy	1689	58	48	109	54	851	100	54	42	88	41	666	82	75	45	109	46	791	106	53	43	77	43	560	76	30	22	51	20	439	60	193	150	268	116	1830	160	205	165	245	116	1902	301
AT1TE47265	ATDNA12T3A_DNA	1258	134	114	50	14	475	36	168	124	60	10	562	26	71	53	26	9	225	27	145	119	48	13	477	46	174	139	73	20	586	58	203	178	83	23	710	62	285	234	104	32	899	98
AT1TE47280	ATHILA0_I_LTR/Gypsy	6737	0	0	0	0	0	0	1	1	3	2	42	3	6	5	8	3	77	10	0	0	0	0	0	0	2	1	4	1	24	1	7	4	22	9	192	11	26	14	22	5	234	22
AT1TE47295	ATHILA2_LTR/Gypsy	1441	73	62	166	73	597	96	56	45	108	43	452	73	29	24	68	30	191	36	47	35	99	36	358	31	54	40	107	52	396	54	117	87	347	158	1357	175	134	103	303	135	1086	130
AT1TE47305	ATHILA2_LTR/Gypsy	1685	69	64	125	75	423	62	121	92	204	102	675	82	101	67	213	99	681	88	106	63	172	68	558	86	106	75	196	90	560	57	244	196	372	203	1175	136	215	166	388	230	1240	184
AT1TE47315	ATHILA4C_LTR/Gypsy	1761	244	192	128	44	1263	125	98	82	90	29	553	74	172	146	132	50	1101	111	174	161	90	26	888	108	156	125	96	27	760	72	255	203	227	84	1571	153	344	284	241	96	1941	181
AT1TE47340	ATHILA3_LTR/Gypsy	5188	2099	1639	10844	5188	48162	6995	1677	1138	8583	3508	38513	4164	1743	1168	8840	3545	39505	4886	1725	1149	8945	3785	40718	5433	1495	1083	7476	3319	35271	4168	2437	1849	11667	5444	52169	5923	2400	1795	10706	4877	48089	6312
AT1TE47355	ATHILA5_LTR/Gypsy	1190	179	140	93	15	728	66	102	86	59	13	545	46	112	89	49	12	519	49	122	99	60	14	572	69	77	64	41	9	401	46	195	164	112	23	911	82	179	150	79	23	792	68
AT1TE47365	ATHILA3_LTR/Gypsy	2214	166	129	171	74	1874	270	117	86	144	46	1454	101	75	55	78	32	937	109	86	63	107	39	1172	131	95	66	110	36	970	111	319	237	371	156	3813	371	314	209	365	116	3800	399
AT1TE47395	ATHILA8B_LTR/Gypsy	1129	0	0	0	0	0	0	0	0	0	0	0	0	0	0	0	0	0	0	0	0	0	0	0	0	0	0	0	0	0	0	0	0	0	0	0	0	0	0	0	0	0	0
AT1TE47440	ATHILA0_I_LTR/Gypsy	1156	63	55	46	19	394	58	58	47	44	9	420	53	52	35	57	9	669	78	53	37	47	15	396	71	62	53	47	12	423	45	167	143	157	60	1104	119	155	104	163	45	1133	97
AT1TE47455	ATHILA4_LTR/Gypsy	3794	561	499	869	357	3726	570	379	303	559	209	2436	294	368	296	740	266	2839	317	397	303	634	218	2656	322	311	254	573	254	2615	363	865	715	1304	540	5620	635	896	745	1153	497	5308	755
AT1TE47475	ATHILA3_LTR/Gypsy	1689	57	48	88	31	670	83	82	65	119	49	923	95	86	66	111	38	801	90	41	39	66	27	468	66	63	45	72	23	474	53	174	152	243	116	1680	200	298	241	348	149	2471	318
AT1TE47485	ATDNA12T3A_DNA	1258	224	179	90	30	734	76	206	166	62	12	644	37	105	99	39	10	305	28	45	36	15	5	203	14	38	34	16	12	168	34	231	177	85	32	723	81	195	173	70	25	660	74
AT1TE47500	ATHILA0_I_LTR/Gypsy	6740	11	4	8	4	91	11	0	0	0	0	0	0	6	4	4	0	40	3	3	0	4	2	17	4	6	5	11	10	77	5	24	19	29	8	352	35	13	10	33	17	293	48
AT1TE47515	ATHILA2_LTR/Gypsy	1441	56	50	128	62	480	83	63	52	126	56	511	67	64	42	123	40	523	52	35	18	131	49	464	23	43	32	126	47	495	62	154	125	357	160	1451	182	107	89	276	136	979	98
AT1TE47525	ATHILA2_LTR/Gypsy	1685	108	92	204	116	667	123	79	60	149	88	422	77	110	75	200	110	602	71	109	79	239	130	742	115	120	100	219	120	697	106	307	245	466	287	1743	243	244	194	426	270	1348	204
AT1TE47540	ATHILA4C_LTR/Gypsy	21256	50485	42895	75048	37244	307545	45039	40254	31343	58757	26776	245304	29404	42931	32356	63346	28123	262640	33342	38604	29870	56588	26095	234271	32272	38913	31375	56841	27013	235812	31071	55292	45266	82108	40886	332539	39096	54387	44936	81405	40778	330945	44530
AT1TE47545	ATHILA2_LTR/Gypsy	1732	3979	3298	6418	3816	21991	3584	3147	2397	5002	2731	17354	2210	3116	2305	5292	2817	17583	2399	2914	2149	4923	2711	16438	2310	2979	2328	4644	2569	16130	2174	4629	3693	7522	4296	24420	2996	4415	3555	7476	4456	23826	3434
AT1TE47550	ATHILA2_LTR/Gypsy	10729	25857	21824	40005	21040	157311	23885	20353	15478	30361	14649	122192	15017	21534	15812	32797	15354	132429	17300	19476	14826	29579	14333	118819	16846	20038	15910	29932	14928	118336	15898	28428	22983	44032	23038	172059	21241	27612	22534	43437	22961	169174	23550
AT1TE47570	ATHILA2_LTR/Gypsy	2290	5502	4524	8541	4614	33514	4911	4292	3210	6571	3317	27164	3410	4538	3191	6867	3303	28219	3368	4826	3468	7063	3498	27760	3482	4720	3562	7012	3666	28501	3797	6154	4716	9329	4959	37032	4147	5739	4468	9420	5016	36206	4699
AT1TE47580	ATHILA3_LTR/Gypsy	5193	7738	6329	17749	8611	89562	13441	6124	4542	14188	6179	71037	9130	6668	4681	15661	6419	78288	10049	6145	4555	14178	6016	71409	9598	5700	4377	13391	6142	67405	8617	7947	6208	19008	9023	94553	11771	8129	6467	18199	8476	93386	12679
AT1TE47595	ATHILA5_LTR/Gypsy	1681	4367	3693	3074	615	21432	2500	3895	3075	2691	515	19696	1820	3827	2914	2590	514	19342	2128	3863	2906	2605	518	19414	2172	3765	2946	2611	470	19194	1919	5031	4128	3416	691	24877	2213	4739	3898	3154	698	22732	2354
AT1TE47605	ATHILA3_LTR/Gypsy	2216	3222	2570	4950	2003	37207	4345	2574	1826	3849	1458	30227	2877	2765	1921	4049	1467	32256	3136	2816	2013	4003	1475	31884	3264	2734	2073	3988	1565	31497	3222	3516	2733	5159	2036	40070	3618	3716	2850	5492	2148	43611	4432
AT1TE47630	ATHILA8A_LTR/Gypsy	1340	3526	3075	2500	733	19548	1895	3047	2517	2056	647	16161	1583	2977	2392	2142	662	16504	1789	2740	2199	1917	527	14960	1579	2937	2442	2050	604	15827	1471	4943	4183	3483	1016	26133	1807	5271	4550	3730	1270	28602	2819
AT1TE47640	ATHILA3_LTR/Gypsy	1110	3051	2594	3066	1259	19988	2729	2466	1942	2443	940	15981	1988	2697	1972	2646	953	17589	1930	2359	1844	2317	863	14980	1986	2357	1872	2303	851	15260	1840	3484	2797	3309	1283	20986	2013	3445	2823	3329	1321	20786	2548
AT1TE47655	ATHILA4_LTR/Gypsy	4016	8695	7414	12508	5379	52169	7418	7380	5766	10338	4238	43366	5014	7770	5960	10724	4313	45868	5768	7061	5389	10356	4212	43079	5555	7421	5952	10386	4251	43514	5248	9531	7686	12907	5411	54376	5669	9188	7622	12327	5395	54278	6836
AT1TE47675	ATHILA3_LTR/Gypsy	1611	3612	2970	3717	1580	28966	4008	2977	2161	3089	1290	24070	2629	3088	2244	3333	1330	25656	3106	2813	2092	2955	1229	22965	3024	2934	2328	3125	1348	24160	3049	4044	3191	4219	1799	32957	3457	3920	3163	4190	1840	31709	4092
AT1TE47685	ATDNA12T3A_DNA	1258	5075	4394	1934	561	16631	1796	3810	3093	1555	456	12673	1199	4363	3460	1692	452	14503	1524	4188	3363	1712	474	13073	1307	3666	3139	1397	423	11941	1268	6056	5108	2391	739	18914	1655	6023	5111	2494	764	18862	1943
AT1TE47700	ATHILA2_LTR/Gypsy	1450	2415	2076	5191	2285	23173	3265	2080	1638	4361	1792	19440	2349	2419	1876	4893	1958	22479	2807	1864	1470	4294	1826	18631	2580	2126	1713	4618	1965	20681	2530	2652	2200	5762	2555	26111	3074	2605	2230	5447	2514	24590	3328
AT1TE47710	ATHILA2_LTR/Gypsy	1691	4739	3881	5627	2850	27070	4286	3780	2831	4301	1959	20995	2662	3683	2616	4506	2074	21306	2923	3618	2717	4357	2033	20481	3045	3721	2935	4553	2216	20424	2717	5139	4044	6079	3050	29099	3418	5766	4672	6895	3597	33091	4828
AT1TE47715	ATHILA8A_LTR/Gypsy	1800	7158	5595	4399	993	30456	3397	5704	4125	3430	709	24374	2147	5487	3863	3507	715	24014	2441	5418	3827	3433	685	23732	2413	5224	3820	3369	680	22808	2049	7643	5730	4883	1074	32466	2687	8318	6561	5130	1176	35607	3525
AT1TE47720	ATHILA2_LTR/Gypsy	5432	14512	12273	23632	13623	78729	12528	11625	8911	18675	9889	63218	8178	12249	9029	19302	9804	66502	8974	10806	8169	17234	9117	57977	8235	10420	8240	16427	8660	56321	7858	16444	13216	26656	15156	87829	11611	15908	12956	25610	14548	83080	11971
AT1TE47725	ATHILA2_LTR/Gypsy	1422	4428	3712	7342	4380	22607	3708	3798	2823	6451	3470	19470	2547	3795	2756	6405	3414	19909	2796	3222	2377	5243	2808	15920	2344	3186	2519	5184	2894	16335	2370	4779	3724	8223	4658	24300	3206	4809	3840	8208	4863	23976	3462
AT1TE47730	ATHILA6A_LTR/Gypsy	1855	5775	4953	7869	4659	24726	4195	4481	3599	5924	3263	19504	2803	4715	3612	6126	3316	19969	3085	4321	3401	5814	3207	18490	2878	4237	3423	5507	3005	17932	2789	6901	5764	9290	5658	28674	4161	6691	5619	8970	5240	27227	4370
AT1TE47750	ATHILA2_LTR/Gypsy	4996	10953	9169	16325	8397	76532	11490	8464	6398	12816	6046	61417	7549	9355	6819	13846	6274	66029	8710	9019	6692	13394	6216	64321	8749	7962	6351	11783	5657	59284	8091	12333	9749	18556	9337	87341	10722	12997	10607	19518	9899	92058	12954
AT1TE47765	ATHILA2_LTR/Gypsy	3342	8077	6689	13409	7194	53521	8630	6272	4547	10331	4964	41884	5274	6430	4617	11085	5259	45274	6096	5878	4223	10143	4774	40178	5435	5969	4659	9467	4613	38235	5099	9002	7097	15390	8012	60043	7804	8610	6881	15214	7894	59142	8483
AT1TE47775	ATHILA6B_LTR/Gypsy	1524	1900	1582	3913	1807	26561	3919	1648	1240	3521	1409	23466	2789	1564	1159	3407	1375	23175	3036	1662	1256	3391	1322	23089	2911	1464	1163	3121	1338	21633	2947	2209	1696	4791	2174	31566	3682	2180	1652	4506	1995	30623	4127
AT1TE47780	ATHILA2_LTR/Gypsy	3006	7193	6092	9409	4211	50687	6539	6005	4649	7743	3204	41378	4642	6401	4854	8269	3400	44268	5300	5847	4503	7565	3114	41241	5242	5698	4570	7427	3235	39986	4546	9167	7395	11648	5066	59887	6232	8485	6941	11468	5117	58877	7050
AT1TE47880	ATGP7_LTR/Gypsy	2044	10260	8850	5703	1763	29022	3667	7912	6589	4392	1383	22107	2298	8802	7056	4886	1540	24682	3042	7915	6241	4447	1279	22019	2601	7842	6504	4371	1272	21731	2319	11018	9222	6258	1920	30494	3051	11174	9548	6354	2198	30781	3526
AT1TE48020	ATHILA6A_LTR/Gypsy	5254	12146	10379	20911	11035	81559	12678	9546	7382	16766	8211	66972	8597	10367	7785	18100	8577	70625	9720	9101	6913	15961	7496	63885	8889	9269	7364	15577	7736	62299	8219	14152	11555	24041	12456	92278	10836	14944	12394	24813	12902	98125	13192
AT1TE48030	ATHILA6B_LTR/Gypsy	1693	3943	3343	6712	3364	30081	3858	3262	2599	5597	2724	24753	2733	3437	2542	6024	2692	26401	2984	2734	2051	4792	2131	21291	2435	3026	2385	5259	2355	23405	2263	4424	3548	7726	3807	33676	3259	4088	3344	7038	3431	31142	3454
AT1TE48035	ATENSPM5_DNA/En-Spm	8561	37389	32603	25963	9152	134966	14810	30039	25125	21131	7387	112204	11462	31835	25985	22260	7656	117042	12383	28660	23796	20416	6983	106178	11207	28425	23980	19964	7000	104420	10360	42709	36593	29814	10230	153337	12688	45589	39259	30270	11289	159529	16631
AT1TE48040	ATENSPM6_DNA/En-Spm	1381	2731	2306	4368	1533	28213	3261	2045	1601	3295	1219	22882	2523	1968	1454	3249	1166	22452	2530	1901	1442	3000	984	20448	2241	1982	1589	3039	1094	21278	2123	2937	2425	4961	1752	31681	2810	3093	2515	5058	1894	31671	3410
AT1TE48045	ATLANTYS1_LTR/Gypsy	2703	10331	8867	8488	3498	30231	3477	9203	7601	7757	3072	26721	2718	9764	7848	7972	3104	28551	2960	9062	7269	7303	2899	25924	2688	8920	7428	7622	3148	26998	2878	12088	10299	9964	4214	35009	3115	11873	10186	9737	4173	34838	3778
AT1TE48050	HELITRONY2_RC/Helitron	5445	11844	10147	11052	2292	89802	3054	8635	6765	8194	1691	67632	2637	9904	7657	9113	1977	75239	3329	8801	6915	8187	1670	69103	2769	8863	7259	8206	1666	66854	2124	14022	11498	12961	2502	110471	2450	14955	12257	14050	3169	118670	4227
AT1TE48225	ATHILA4_LTR/Gypsy	2489	0	0	0	0	0	0	0	0	0	0	0	0	0	0	0	0	0	0	0	0	0	0	0	0	0	0	0	0	0	0	0	0	0	0	0	0	0	0	0	0	0	0
AT1TE48230	ATHILA3_LTR/Gypsy	4879	1214	1002	3891	1870	18669	2658	1043	800	3308	1391	16058	2011	1059	735	3233	1269	15900	1914	1082	787	3280	1380	15721	2047	888	694	2895	1218	14561	1772	1541	1208	4638	2101	22537	2703	1380	1100	4186	1923	19618	2605
AT1TE48370	ATHILA4_LTR/Gypsy	3108	5	5	4	0	20	2	14	6	21	6	96	15	17	17	45	16	155	24	3	2	20	6	55	5	4	4	14	10	42	15	69	60	87	19	376	41	15	11	7	4	72	7
AT1TE48475	ATHILA4_LTR/Gypsy	3108	0	0	0	0	0	0	0	0	0	0	0	0	0	0	0	0	0	0	0	0	0	0	0	0	0	0	0	0	0	0	14	12	9	4	40	7	4	4	4	2	19	6
AT1TE48660	ATHILA6B_LTR/Gypsy	10439	136	117	240	146	976	137	96	83	196	116	729	125	156	108	290	126	1135	143	133	97	251	112	977	105	89	80	154	80	491	83	586	463	882	427	4727	537	549	405	787	383	4238	548
AT1TE48670	ATENSPM11_DNA/En-Spm	1671	0	0	0	0	0	0	0	0	0	0	0	0	0	0	0	0	0	0	0	0	0	0	0	0	0	0	0	0	0	0	0	0	0	0	0	0	0	0	0	0	0	0
AT1TE48700	ATHILA3_LTR/Gypsy	1447	9	9	13	8	86	19	0	0	0	0	0	0	11	10	16	10	92	28	0	0	0	0	0	0	0	0	0	0	0	0	27	18	36	14	158	6	27	21	52	27	313	40
AT1TE48710	VANDAL4_DNA/MuDR	1043	0	0	0	0	0	0	0	0	0	0	0	0	0	0	0	0	0	0	0	0	0	0	0	0	0	0	0	0	0	0	0	0	0	0	0	0	0	0	0	0	0	0
AT1TE48720	ATHILA6A_LTR/Gypsy	2107	0	0	0	0	0	0	0	0	0	0	0	0	0	0	0	0	0	0	0	0	0	0	0	0	0	0	0	0	0	0	2	2	6	5	11	5	7	5	13	3	33	0
AT1TE48730	ATHILA3_LTR/Gypsy	7419	15	11	17	9	96	9	0	0	3	0	17	0	1	1	4	1	60	17	2	2	5	3	46	13	0	0	0	0	0	0	41	37	48	28	315	40	77	58	83	44	570	45
AT1TE48735	ATHILA3_LTR/Gypsy	2300	0	0	0	0	0	0	0	0	0	0	0	0	0	0	0	0	0	0	0	0	0	0	0	0	0	0	0	0	0	0	0	0	0	0	0	0	2	2	5	1	19	0
AT1TE48745	ATHILA_LTR/Gypsy	9556	279	244	380	210	1616	245	283	225	401	194	1678	202	346	243	452	190	1960	219	272	186	356	154	1443	145	258	201	361	186	1540	218	898	721	1247	582	4948	534	889	743	1225	634	4987	682
AT1TE48750	ATHILA3_LTR/Gypsy	2549	0	0	13	6	36	5	2	1	3	1	39	1	0	0	6	3	29	3	0	0	0	0	0	0	2	2	5	3	24	3	0	0	4	3	19	0	0	0	7	0	30	1
AT1TE48760	ATHILA3_LTR/Gypsy	1356	0	0	0	0	0	0	0	0	0	0	0	0	0	0	0	0	0	0	0	0	0	0	0	0	0	0	0	0	0	0	0	0	0	0	0	0	0	0	0	0	0	0
AT1TE48765	ATHILA_LTR/Gypsy	9556	108	77	139	66	630	84	76	59	110	47	556	54	38	31	41	7	197	14	115	92	153	87	631	123	89	80	108	65	497	69	452	363	643	349	2871	402	470	392	602	268	2611	338
AT1TE48775	ATHILA3_LTR/Gypsy	9715	4	1	6	1	51	3	2	1	3	0	36	3	0	0	0	0	0	0	0	0	0	0	0	0	3	3	3	2	34	0	35	21	66	16	563	43	32	20	57	25	451	48
AT1TE48830	ATENSPM11_DNA/En-Spm	5755	8891	7364	17394	7516	72384	8368	6483	4888	13730	5506	57216	5729	7375	5455	14895	5875	62846	6988	6826	4988	13957	5331	57622	6127	6525	5179	12715	5334	54554	5863	10573	8435	21085	9103	86040	7847	10731	8623	20019	8530	83634	9131
AT1TE48835	ATHILA6B_LTR/Gypsy	10981	110	103	133	78	695	80	84	57	131	70	587	81	58	48	94	51	373	61	55	40	73	32	474	81	55	41	68	26	352	54	537	413	670	311	4008	422	467	352	574	259	3710	486
AT1TE48850	ATHILA6B_LTR/Gypsy	1977	0	0	0	0	0	0	0	0	7	2	27	6	0	0	0	0	0	0	0	0	0	0	0	0	0	0	0	0	0	0	4	4	2	1	20	2	6	6	5	1	21	0
AT1TE48860	VANDAL4_DNA/MuDR	1033	528	465	704	275	3441	274	459	339	593	196	2937	221	459	344	614	207	2912	269	379	291	483	160	2345	209	480	381	626	248	3057	216	661	542	813	249	4017	225	665	525	863	321	4215	314
AT1TE48905	ATHILA2_LTR/Gypsy	3357	7716	6347	15328	8106	56612	6670	5657	4216	10844	5189	41571	4212	6422	4788	12332	5785	47098	5244	5998	4453	11400	5327	44409	5038	5922	4565	11662	5609	44662	4606	8001	6340	16165	8208	58901	5784	7936	6329	15803	8165	57193	6605
AT1TE49155	ATENSPM11_DNA/En-Spm	1634	5323	4528	5548	1501	28198	1409	4059	3209	4278	1069	21743	1103	4625	3647	4850	1230	24543	1354	4438	3375	4579	1081	23076	1226	4207	3485	4456	1175	23067	1013	5762	4800	5932	1411	29949	996	6418	5353	6406	1850	32325	1866
AT1TE49260	ATHILA6B_LTR/Gypsy	14635	27327	22930	47270	23733	169057	24459	20395	15595	35247	16197	129523	15484	23319	17318	39903	17978	144490	17874	20722	15687	36307	16462	131733	17708	20665	16478	36152	17384	130551	16734	23270	18703	39587	19299	145454	16625	22631	18537	37460	18344	140225	18254
AT1TE49265	VANDAL4_DNA/MuDR	2888	7792	6541	11821	5191	53550	6102	5546	4413	8606	3618	38690	3980	5988	4577	9300	3699	42436	4365	5759	4392	8990	3650	40385	4467	5880	4789	8998	3785	40764	4165	8832	7304	13261	5548	56508	4780	9000	7309	13840	6007	56599	5918
AT1TE49280	VANDAL4_DNA/MuDR	1179	3480	2991	2486	826	21153	1169	2771	2218	2022	642	17451	964	3172	2482	2289	688	19966	1315	3255	2553	2368	736	20232	1243	2896	2372	2099	700	17610	868	4204	3445	3017	980	26277	1033	5035	4166	3634	1241	30455	1703
AT1TE49285	ATREP18_DNA	1848	3999	3175	3061	868	35509	3114	3053	2165	2471	620	27473	1982	3457	2462	2670	647	31619	2646	2957	2069	2348	537	26492	2246	2727	2052	2196	607	24344	1831	4654	3465	3560	956	40842	2212	5397	4100	4222	1108	45974	3453
AT1TE49295	ATHILA2_LTR/Gypsy	1143	2966	2490	5482	3087	17777	2643	2486	1880	4562	2480	14488	1845	2763	2034	5064	2658	16223	2300	2276	1669	4160	2174	13475	1864	2362	1817	4366	2380	14276	1820	3652	2893	6711	3675	21620	2487	3931	3159	7022	4064	22582	3167
AT1TE49300	ATHILA2_LTR/Gypsy	8538	20991	17840	24270	11742	122553	16207	17384	13629	20501	9005	100241	10544	17770	13396	21024	9026	105865	11719	17431	13497	20394	9060	101467	12610	16879	13640	19606	8762	99794	11763	24229	19849	27694	12834	134615	13377	22255	18295	26632	12637	130191	15201
AT1TE49320	ATHILA6B_LTR/Gypsy	4345	8034	6627	15305	7545	71852	10237	6782	5024	12845	5700	61389	6964	7423	5307	14198	6098	66711	8133	6788	4921	13015	5764	60328	7840	6592	5157	12440	5817	58797	7278	9451	7445	17708	8483	82563	9027	8818	7024	16761	8134	77619	9877
AT1TE49325	ATHILA2_LTR/Gypsy	1911	4542	3800	7485	4495	27107	3844	4012	2978	6318	3630	23805	2876	4089	3018	6523	3587	24090	3211	3937	2968	6091	3358	22256	2877	4093	3201	5963	3417	22469	3022	5696	4522	8884	5206	32604	4023	4712	3824	7874	4751	28710	3995
AT1TE49330	ATHILA6A_LTR/Gypsy	2182	6735	5784	9297	5010	32838	5243	5435	4242	7479	3773	26522	3536	5706	4503	7899	3870	27562	4141	4777	3723	6588	3342	23043	3649	5233	4355	7130	3695	24896	3723	8220	6863	11394	5968	39153	4948	8293	6963	11509	6285	40513	6252
AT1TE49345	VANDAL4_DNA/MuDR	1200	1757	1441	4883	2268	20955	2729	1451	1104	3929	1586	17182	1877	1527	1101	4106	1510	18027	2085	1479	1120	4269	1760	18122	2334	1410	1118	4068	1786	17139	2097	1996	1593	5541	2524	22763	2384	2289	1861	6582	2862	27548	3228
AT1TE49370	ATREP18_DNA	2065	6175	5336	4176	1601	39162	5724	4778	3959	3260	1180	31158	3749	4689	3846	3122	1056	29577	3655	4143	3330	2779	960	26230	3322	4255	3570	2760	929	26025	3063	7198	6187	4879	2074	45023	5473	7260	6152	4857	1930	43354	5555
AT1TE49375	ATREP18_DNA	1639	4615	3959	3693	1895	31418	5068	3229	2666	2654	1310	22145	2840	3526	2829	2893	1276	23361	3160	3177	2557	2502	1140	20932	3016	3239	2729	2495	1157	21010	3052	4958	4171	4059	2110	33201	4232	5390	4605	4353	2210	33488	4893
AT1TE49385	ATREP18_DNA	1978	3271	2889	3218	1420	34360	6216	2836	2303	2540	1009	27757	3667	3014	2392	2792	1105	27820	4137	2855	2253	2711	1062	28295	4352	2534	2103	2406	1034	26729	3864	4388	3662	4126	1904	45288	6158	4444	3776	4200	1839	44454	6738
AT1TE49405	ATREP18_DNA	1257	12209	10226	7679	2647	71813	12237	8820	6978	5716	1876	54471	7176	9681	7487	6173	2054	57320	8022	8356	6475	5385	1729	51876	7563	8247	6631	5335	1782	49541	7477	15381	12643	9682	3536	88428	11627	16029	13080	9853	3563	87663	12468
AT1TE49410	ATREP18_DNA	3111	11711	9930	10414	3865	101747	14314	9109	7227	8283	3021	80566	9294	9341	7312	8439	3020	81747	10245	8540	6661	7637	2591	77154	10192	8844	7156	7944	2971	77797	9641	12978	10594	12088	4920	114085	13075	13285	10798	12223	4759	115014	14808
AT1TE49425	ATREP18_DNA	2526	11707	9764	6962	2316	76473	11323	8913	6990	5253	1655	59961	7359	9552	7200	5659	1670	60424	7472	8726	6711	5330	1617	58420	7969	8827	7112	5336	1697	58626	7782	15779	12700	9078	2973	99010	11549	16261	13381	9217	3173	100180	13441
AT1TE49430	ATREP18_DNA	1143	6657	5487	5398	2092	68052	10205	4898	3771	4021	1534	50328	6280	4968	3733	4141	1522	50207	6508	4745	3578	3912	1430	49645	6695	4775	3779	3854	1448	50050	6268	8179	6479	6051	2448	74102	8823	8594	6924	6177	2391	74814	10064
AT1TE49435	ATREP18_DNA	1131	5923	5040	2933	860	40104	5202	4411	3379	2160	568	29901	2940	4694	3624	2269	600	31874	3521	4674	3602	2277	549	32097	3722	4250	3380	2065	520	28339	3079	7206	5984	3430	1023	47591	4640	7261	6025	3479	990	46777	5359
AT1TE49450	ATREP18_DNA	1304	5447	4673	3412	1167	34830	4627	4139	3354	2636	941	27005	2976	4249	3350	2709	852	27072	3046	3832	3059	2440	776	25846	3126	3999	3323	2478	847	25198	2873	6230	5207	4004	1521	38816	4338	6843	5749	4206	1562	39329	4822
AT1TE49455	ATREP18_DNA	1160	2064	1734	2563	993	20192	2886	1662	1305	2145	827	18199	2223	1693	1280	2098	782	17701	2178	1459	1147	1788	667	15362	1946	1623	1301	2099	829	17453	2358	2556	2097	3158	1429	26829	2941	2753	2230	3424	1505	27639	3477
AT1TE49480	ATREP18_DNA	3385	7422	6273	4463	1530	58740	8494	5536	4476	3298	1075	44989	5409	5933	4507	3615	1048	48864	5842	5539	4324	3306	1017	45911	5812	5291	4302	3375	1113	44474	5584	9423	7577	5654	2006	73058	8292	9614	7769	5527	1944	72042	9340
AT1TE49500	ATREP18_DNA	1419	1812	1552	1465	734	17017	2692	1472	1189	1161	546	14140	1961	1492	1187	1148	556	13715	1927	1310	1073	1039	498	12222	1813	1268	1049	1089	524	12623	1909	1574	1346	1338	678	15656	2035	1632	1377	1275	629	14501	2014
AT1TE49510	ATREP18_DNA	2251	1172	1004	705	207	9998	1429	950	784	542	151	7557	912	986	785	525	144	8106	961	1003	819	545	160	8179	1238	804	652	434	105	6264	671	931	791	560	185	9104	1031	904	750	575	187	8611	1097
AT1TE49530	ATREP18_DNA	1191	1939	1665	962	202	17102	2594	1155	939	593	144	10184	1299	1382	1055	771	137	10971	1236	1213	918	668	120	9965	1220	1307	1073	663	150	11458	1479	1676	1343	801	167	13875	1522	1776	1455	833	193	13553	1865
AT1TE49540	ATREP18_DNA	3808	3638	3182	2289	970	26407	4105	2614	2121	1603	640	19874	2403	2626	2078	1533	583	18774	2402	2541	2028	1641	625	18988	2594	2571	2116	1629	625	19188	2449	3179	2618	2119	994	24469	2983	3318	2842	2145	992	24701	3445
AT1TE49560	ATREP18_DNA	1741	1926	1685	1400	653	17535	2949	1228	995	1039	462	11339	1547	1385	1088	1095	473	13293	1836	1269	1063	1055	479	11750	1837	1470	1203	1135	416	13631	1899	1612	1369	1294	605	14676	1985	1776	1544	1527	736	15240	2184
AT1TE49570	ATREP18_DNA	2889	2268	1972	1635	730	16874	2768	1776	1499	1267	564	12840	1756	1878	1527	1352	606	12794	1936	1608	1317	1139	475	10763	1591	1613	1328	1151	499	12261	1646	2207	1820	1665	842	15819	1999	2166	1821	1624	784	15238	2028
AT1TE49595	ATREP18_DNA	1679	1559	1348	1067	505	9250	1383	1154	886	790	330	7176	881	1147	865	809	328	7091	988	1088	856	753	321	7070	973	1158	976	793	381	6860	1003	1334	1113	846	404	8082	953	1382	1160	885	392	8539	1112
AT1TE49605	ATREP18_DNA	1762	1714	1478	931	374	14144	2275	1221	993	727	299	10345	1332	1384	1107	759	293	11421	1563	1372	1117	795	313	10824	1435	1192	1010	697	267	9811	1286	1882	1580	1080	491	15555	2012	2053	1745	1105	462	16070	2234
AT1TE49615	ATREP18_DNA	1191	1059	915	376	73	9334	1431	734	598	269	61	6770	811	913	721	361	87	8094	1053	831	653	322	62	7158	837	770	636	326	65	6750	862	1179	974	392	87	10733	1318	1368	1152	436	95	11391	1499
AT1TE49630	ATREP18_DNA	1137	900	793	489	196	6259	953	726	579	405	139	5283	586	606	473	366	121	4616	517	758	627	427	160	5882	768	694	590	389	121	4950	563	1115	935	643	268	9430	1045	1209	1000	656	261	9460	1230
AT1TE49650	ATREP18_DNA	1295	5390	4446	3559	1249	44326	6688	4299	3286	2848	939	34033	4548	4073	3081	2721	858	32355	4087	4086	3141	2729	904	32691	4574	4071	3181	2702	833	32223	4373	5851	4670	3894	1488	46646	5877	5991	4892	3866	1402	44619	6064
AT1TE49665	ATREP18_DNA	1227	4495	3822	4172	2025	43445	6998	3220	2540	2970	1360	32993	4160	3411	2638	3169	1371	34115	4822	3170	2478	2990	1342	33158	4806	3381	2744	3089	1455	33421	4725	5451	4488	4675	2375	46254	6151	5793	4806	4956	2443	47193	6553
AT1TE49675	ATENSPM6_DNA/En-Spm	2756	11325	9621	17847	6841	87345	9841	8966	7105	14529	5489	69698	6790	9692	7525	14865	5315	70740	6978	8577	6644	13548	4658	64532	6774	9161	7426	14266	5212	69311	6380	12609	10446	20493	7821	97856	8662	12638	10749	20399	8250	99781	10859
AT1TE49695	ATREP18_DNA	1273	3398	2967	1779	527	22217	2976	2695	2199	1373	374	18122	2152	2845	2287	1423	354	19686	2152	2262	1854	1152	318	15680	1945	2343	1961	1191	338	16216	1939	4064	3456	1960	611	26035	2867	3980	3393	1921	552	25322	3145
AT1TE49715	ATREP18_DNA	3971	10595	9310	7592	3070	78356	12228	8390	6943	5959	2379	62646	8228	8133	6520	5789	2139	61720	8121	7538	6117	5408	2016	56612	7999	7445	6286	5453	2195	57502	8122	12872	10826	9331	3896	93108	12102	13313	11347	9738	4004	92989	13568
AT1TE49740	ATENSPM7_DNA/En-Spm	7133	9869	7995	30337	13912	105854	13956	7915	5704	23841	9734	84104	9269	8772	6164	26773	10682	95965	11588	8068	5698	24981	10230	86785	10719	7527	5704	23010	9725	81901	9252	10524	8190	32314	14395	111260	11711	10555	8131	32932	15069	111729	13607
AT1TE49755	ATLANTYS2_LTR/Gypsy	5706	29632	26341	20058	7709	67515	8300	22464	18880	15385	6011	51633	5330	23610	19564	16189	5916	54416	5930	22356	18607	15200	5655	51127	6091	23043	19627	15662	5802	52574	5701	31390	27337	21301	8473	71420	7188	32167	28241	21781	8782	73615	8502
AT1TE49765	ATREP18_DNA	2328	1450	1314	777	245	10253	1655	1136	954	655	193	8418	1136	1039	902	594	179	8118	1114	1072	906	602	180	7908	1116	1086	924	636	188	7877	1116	1623	1448	946	347	12113	1690	1719	1531	972	332	11897	1637
AT1TE49780	ATREP18_DNA	2553	2799	2372	2331	906	24329	3941	1946	1527	1627	619	16980	2253	2317	1831	1943	708	20391	2894	1955	1545	1628	622	17538	2600	1743	1421	1493	578	15598	2216	2949	2397	2410	1059	27262	3423	3006	2470	2518	1052	27430	3643
AT1TE49810	ATREP18_DNA	1361	1154	995	614	214	6207	926	772	631	460	157	4721	624	991	763	496	157	5437	663	957	745	477	137	4775	682	712	612	379	121	3846	505	1201	1026	623	216	7709	934	1099	928	564	191	6461	875
AT1TE49830	ATREP18_DNA	1512	1160	960	1068	520	11383	1923	1003	770	869	437	9645	1374	952	730	937	417	10324	1398	841	617	822	352	8790	1248	906	712	861	380	8796	1257	1355	1083	1172	606	13557	1813	1457	1137	1247	561	14547	2096
AT1TE49845	ATHILA6B_LTR/Gypsy	8055	17478	14457	30231	16657	105025	15482	13776	10412	24242	12449	84800	10577	14808	10597	25184	12628	89225	11534	13538	10067	23267	11688	81222	10770	13568	10502	22818	11990	81292	10761	17255	13627	30177	16580	103427	12540	16583	13201	29173	15715	99537	13324
AT1TE49850	ATHILA2_LTR/Gypsy	5983	20695	17085	29114	15768	107807	15766	15499	11555	21674	10810	81098	9610	17657	12768	24255	11745	90223	11540	15906	11589	22282	10784	83749	10943	15916	12398	21940	11191	83085	10547	17736	13955	23515	12325	91526	10586	16683	13392	22119	11757	88749	11884
AT1TE49870	ATREP18_DNA	2320	4011	3525	2616	945	29516	4444	3111	2610	2016	692	22774	2806	3262	2619	2096	706	24297	3157	3076	2521	1960	661	22694	3059	3118	2667	2012	712	22219	3052	5128	4385	3278	1236	35536	4620	5271	4509	3304	1112	34118	4545
AT1TE49885	ATREP18_DNA	1813	5659	4893	3748	1646	45867	7368	4084	3231	2712	1091	32482	4195	4631	3491	3008	1156	37020	5093	4085	3242	2715	1123	32584	4931	3966	3214	2539	1042	30305	4337	6807	5727	4492	2112	51681	7081	7414	6200	4733	2075	54801	8165
AT1TE49920	ATREP18_DNA	2411	5435	4719	4642	2124	46871	7673	3972	3234	3263	1375	34359	4580	4575	3661	3886	1691	37419	5547	4111	3286	3476	1458	34406	4958	3914	3245	3325	1440	33008	5081	6638	5606	5564	2680	54592	7380	6826	5783	5633	2701	52908	8029
AT1TE49945	ATREP18_DNA	1338	2712	2361	1731	751	23248	3667	1861	1518	1220	510	16062	2126	2049	1597	1334	497	17717	2187	1983	1588	1282	534	16406	2189	1915	1617	1209	543	15235	2171	3336	2796	2155	996	27241	3350	3573	2988	2257	1011	28743	3862
AT1TE49950	ATREP18_DNA	1111	3011	2591	1611	587	20172	3124	2889	2391	1570	515	19885	2395	2681	2162	1410	465	17399	2485	2369	1972	1285	431	16803	2331	2190	1877	1185	408	15458	1931	4313	3649	2379	883	29121	3415	4415	3826	2573	989	29489	3956
AT1TE49955	ATENSPM5_DNA/En-Spm	6656	24085	20907	18777	6558	97300	10347	19239	15678	15026	5281	79216	7657	19990	15871	15876	5310	82614	8132	18566	15308	14187	4789	75501	8032	18856	15862	14607	4909	77192	7326	26973	22960	19531	6703	100211	8028	27857	23701	20520	7555	102805	10784
AT1TE49960	ATLANTYS1_LTR/Gypsy	4038	4334	3759	3307	1309	13741	1590	3542	2900	2612	973	11509	1103	3511	2840	2638	975	11051	1139	3151	2539	2297	729	9928	1034	3527	3027	2713	1101	11168	1127	5008	4205	3815	1566	15816	1479	5038	4335	3926	1665	15536	1633
AT1TE49990	ATREP18_DNA	1958	10	6	1	0	25	6	9	8	3	1	30	4	6	3	1	1	26	1	3	2	0	0	18	5	0	0	0	0	0	0	71	63	15	5	309	39	51	41	13	3	225	34
AT1TE50000	ATREP18_DNA	1275	50	36	44	13	446	52	40	33	42	12	280	21	40	30	54	25	371	28	63	51	68	30	627	102	33	25	35	20	343	39	112	91	123	59	1477	193	117	96	177	62	1275	188
AT1TE50015	ATREP18_DNA	1003	2110	1654	1690	682	20363	2831	1683	1239	1311	496	16102	1758	1711	1249	1414	566	17142	2112	1583	1172	1330	526	15591	1891	1418	1061	1185	478	14404	1746	1276	934	1049	447	13188	1398	1324	1005	1097	484	13807	1763
AT1TE50020	ATREP18_DNA	2449	209	179	140	64	1432	202	151	104	102	32	1111	87	274	218	166	43	1728	200	137	120	83	21	1122	98	212	184	148	54	1469	184	501	428	284	86	3537	376	546	468	305	99	3174	351
AT1TE50055	ATREP18_DNA	1369	53	49	27	13	269	44	23	19	7	3	139	18	29	19	19	4	150	17	45	42	25	11	284	32	18	15	8	0	135	6	126	110	67	20	779	72	132	114	70	21	812	120
AT1TE50100	ATREP18_DNA	1103	143	119	115	56	1536	194	113	85	77	24	1161	118	140	104	106	49	1436	170	147	107	132	40	1166	140	143	101	122	42	1352	114	275	237	292	132	2908	367	290	232	292	106	3090	336
AT1TE50105	ATREP18_DNA	2392	270	240	239	83	1789	269	206	146	212	76	1590	153	206	156	200	73	1449	174	204	167	219	82	1765	238	151	127	137	48	1087	123	508	437	457	204	3795	437	393	331	336	138	3240	458
AT1TE50115	ATGP5_LTR/Gypsy	4079	87	65	104	29	1196	64	75	52	90	30	1129	72	88	46	102	41	1296	82	58	46	51	16	838	44	88	66	113	36	1277	87	162	125	208	60	2731	166	167	122	224	73	2719	173
AT1TE50140	ATREP18_DNA	1990	281	241	251	92	1930	242	185	145	155	51	1372	114	173	133	154	48	1459	182	199	166	185	65	1457	218	240	207	189	67	2189	264	539	451	465	190	4186	482	544	456	492	168	3827	551
AT1TE50145	ATREP18_DNA	4076	1913	1632	1139	326	13986	1985	1438	1150	836	243	10994	1213	1468	1209	874	252	10447	1267	1405	1066	837	216	10335	1254	1457	1210	862	244	10296	1374	2486	2040	1585	465	15826	1767	2327	1946	1563	477	14414	1754
AT1TE50165	ATREP18_DNA	1202	173	134	155	64	1125	178	72	52	65	18	431	43	98	71	78	26	662	50	101	78	86	38	684	99	129	104	112	43	748	113	397	309	334	130	2186	212	454	370	384	151	2342	317
AT1TE50175	ATREP18_DNA	2995	140	114	71	15	974	143	88	67	41	8	673	67	157	117	74	17	829	95	90	67	44	14	520	87	75	66	37	10	457	59	344	294	180	62	2886	286	345	280	198	50	2446	287
AT1TE50185	ATREP18_DNA	1399	157	145	85	25	875	138	60	56	36	10	507	82	87	69	55	17	692	118	77	66	43	18	458	62	76	63	48	19	522	85	215	175	144	51	2022	199	196	161	128	53	1365	190
AT1TE50220	ATREP18_DNA	3970	44	36	52	26	536	67	37	26	37	17	353	51	31	27	25	8	287	33	16	12	28	13	300	56	60	43	48	24	611	79	254	209	248	134	2446	323	228	204	223	96	2306	295
AT1TE50235	ATREP18_DNA	1082	10	6	2	1	216	40	9	7	4	2	70	5	14	10	3	1	113	7	7	3	2	0	99	11	35	25	14	6	343	50	37	28	17	4	753	102	36	31	7	3	752	106
AT1TE50250	ATREP18_DNA	2324	0	0	0	0	0	0	0	0	0	0	0	0	1	0	2	2	35	0	0	0	0	0	0	0	0	0	0	0	0	0	46	43	39	17	468	54	44	40	31	11	436	82
AT1TE50260	ATREP18_DNA	2106	10	6	13	7	124	17	9	7	12	3	125	10	2	2	2	1	23	3	9	7	11	3	98	5	10	9	10	4	121	25	54	47	61	28	539	89	56	39	63	20	534	80
AT1TE50270	ATREP18_DNA	3688	222	204	181	56	1881	290	166	150	144	47	1479	139	96	77	73	21	804	86	146	115	134	34	1028	152	138	110	128	33	1264	179	310	259	226	77	2406	281	320	269	235	79	2408	327
AT1TE50275	ATREP18_DNA	2338	40	35	33	10	444	65	42	38	32	11	462	49	16	12	9	3	206	10	12	8	5	0	157	16	26	20	21	4	403	38	137	112	87	31	1209	126	172	144	121	32	1389	174
AT1TE50280	ATREP18_DNA	2156	201	181	112	28	1152	147	125	98	78	13	636	38	127	103	73	11	904	139	148	126	90	22	888	117	80	59	48	10	495	47	276	235	157	39	1454	143	295	248	174	58	2193	287
AT1TE50300	ATREP18_DNA	1026	0	0	0	0	0	0	0	0	0	0	0	0	0	0	0	0	0	0	0	0	0	0	0	0	0	0	0	0	0	0	33	27	25	5	255	33	29	21	10	1	110	8
AT1TE50305	ATREP18_DNA	1060	0	0	0	0	0	0	19	17	7	0	30	0	4	2	1	0	41	5	0	0	0	0	0	0	0	0	0	0	0	0	5	3	2	1	14	0	56	45	17	6	231	29
AT1TE50315	ATLANTYS2_LTR/Gypsy	9062	0	0	0	0	0	0	0	0	0	0	0	0	21	16	8	0	46	1	0	0	0	0	0	0	20	17	15	3	49	1	67	62	47	17	114	9	132	122	56	25	266	41
AT1TE50345	ATENSPM9_DNA/En-Spm	4534	80	64	94	22	509	46	46	36	52	17	209	15	33	15	30	8	161	2	48	42	67	33	191	20	36	33	15	8	117	14	340	283	315	84	1628	110	429	383	282	85	1728	122
AT1TE50365	ATREP18_DNA	2358	1416	1232	1126	562	12142	2176	969	783	773	348	8384	964	1030	805	812	349	8512	1232	970	768	765	349	8583	1437	1002	814	791	351	8257	1263	1719	1434	1440	740	15500	2084	1742	1462	1457	737	14013	2081
AT1TE50375	ATLANTYS2_LTR/Gypsy	7768	0	0	0	0	0	0	0	0	0	0	0	0	0	0	0	0	0	0	9	7	7	2	13	0	18	18	10	8	32	6	13	12	9	3	29	1	42	40	19	4	57	1
AT1TE50385	ATREP18_DNA	1714	6	3	12	7	99	11	0	0	0	0	0	0	7	3	10	8	102	25	1	1	0	0	7	2	3	2	6	4	112	4	15	8	16	9	155	10	16	13	18	12	215	30
AT1TE50400	ATHILA_LTR/Gypsy	1115	0	0	0	0	0	0	0	0	0	0	0	0	0	0	0	0	0	0	0	0	0	0	0	0	0	0	0	0	0	0	0	0	0	0	0	0	0	0	0	0	0	0
AT1TE50415	ATLANTYS1_LTR/Gypsy	2598	0	0	0	0	0	0	0	0	0	0	0	0	0	0	0	0	0	0	0	0	0	0	0	0	0	0	0	0	0	0	11	7	6	2	19	2	0	0	0	0	0	0
AT1TE50435	ATREP18_DNA	1511	856	708	564	240	6656	971	587	441	382	135	4847	553	545	406	359	157	4400	577	552	415	376	143	4450	605	516	382	386	148	4263	460	682	550	488	220	5560	686	742	606	515	225	5727	744
AT1TE50445	ATREP18_DNA	1203	312	264	311	125	2109	280	171	124	197	62	1291	117	170	135	182	74	1269	153	180	138	196	72	1346	147	214	158	224	69	1551	149	286	237	263	105	2018	196	299	249	253	109	2165	224
AT1TE50450	ATREP18_DNA	1437	79	71	67	30	665	90	35	29	43	12	425	51	36	26	22	7	232	25	35	27	38	12	364	45	47	33	53	18	537	65	113	91	123	51	1165	95	118	107	115	53	1043	130
AT1TE50470	ATREP18_DNA	1428	222	185	139	39	1907	295	296	224	176	54	2254	186	294	222	181	61	2214	318	266	197	183	52	1896	201	211	176	128	44	1600	192	703	557	419	113	5601	619	594	469	331	93	4444	525
AT1TE50485	ATREP18_DNA	1537	73	58	49	23	560	82	566	455	365	141	4167	495	885	713	528	222	6246	840	55	37	24	4	203	23	70	55	50	14	538	65	1123	938	768	347	7782	707	1221	1016	775	329	8039	906
AT1TE50495	ATREP18_DNA	3502	1165	1025	687	233	7848	1108	1018	856	564	168	7042	828	840	691	492	149	5872	720	939	785	543	158	6768	834	974	842	534	158	7028	870	1241	1068	738	242	8256	887	1281	1077	766	236	8497	1053
AT1TE50535	ATREP18_DNA	2307	244	225	186	87	1592	287	163	128	138	52	1355	172	240	179	200	59	2087	254	227	173	192	56	2050	218	235	189	205	92	1760	207	401	335	325	126	3412	406	394	336	303	123	3060	406
AT1TE50560	ATGP5_LTR/Gypsy	4079	94	68	105	30	1611	121	81	61	83	28	1038	46	73	44	88	27	1530	111	101	61	121	43	1611	95	82	59	104	37	1251	108	136	104	150	48	2102	131	134	94	180	48	2105	169
AT1TE50575	ATREP18_DNA	2292	116	101	86	25	1065	130	87	64	63	27	807	68	74	61	49	26	612	72	91	73	67	25	859	86	119	103	96	27	961	102	218	197	162	53	1568	184	197	164	133	43	1313	156
AT1TE50615	ATREP18_DNA	2614	1875	1620	1395	501	11808	1876	1466	1177	1088	387	9361	1178	1534	1190	1123	382	8881	1053	1416	1110	1071	332	9077	1211	1361	1098	1015	352	8138	995	1747	1499	1329	517	10560	1276	2057	1741	1556	608	12412	1690
AT1TE50620	ATREP18_DNA	1688	1696	1459	1277	456	10024	1612	1327	1067	1000	362	8078	1036	1403	1094	1022	348	7676	938	1287	1006	973	293	7832	1039	1216	978	912	323	7106	860	1548	1325	1188	461	9016	1083	1787	1520	1391	551	10436	1465
AT1TE50635	ATREP18_DNA	1206	128	115	110	53	679	136	112	88	89	31	679	77	132	105	116	34	735	99	79	64	70	26	635	81	99	82	93	43	627	74	368	295	302	109	2033	213	385	302	343	109	1851	213
AT1TE50650	ATREP18_DNA	2407	134	109	65	8	851	107	58	47	38	6	540	32	123	105	61	19	703	96	102	82	51	11	601	94	69	57	39	9	512	81	252	214	160	58	1926	286	229	180	142	35	1719	217
AT1TE50665	ATREP18_DNA	1909	167	134	95	27	1118	140	82	64	43	8	509	52	118	97	62	15	493	90	97	76	64	19	549	85	80	68	50	19	492	45	340	286	216	73	2115	274	295	241	165	44	1591	205
AT1TE50685	ATREP18_DNA	2240	58	48	61	26	738	92	48	29	48	13	582	46	22	12	24	11	316	23	39	32	50	20	542	62	52	41	46	19	653	72	129	104	163	70	1862	194	182	149	179	90	2009	293
AT1TE50700	ATREP18_DNA	5897	47	39	38	23	330	47	17	11	16	10	111	16	10	9	6	1	100	13	13	8	11	4	113	22	9	6	11	7	82	11	272	224	224	97	1840	215	240	183	146	66	1282	143
AT1TE50710	ATREP18_DNA	1630	2	2	3	3	17	3	0	0	0	0	9	2	7	6	5	1	64	11	3	3	3	1	17	7	5	5	6	4	38	6	24	17	21	9	341	52	15	13	7	2	203	9
AT1TE50740	ATREP18_DNA	3688	158	146	105	29	960	140	94	84	85	29	838	120	104	88	81	46	953	186	158	133	128	41	1158	154	158	123	132	38	1251	182	415	357	321	108	2776	340	394	341	314	110	3140	411
AT1TE50745	ATREP18_DNA	2338	21	17	12	2	301	27	28	24	23	4	373	54	17	10	7	4	283	55	26	20	18	6	351	37	42	34	36	14	480	96	186	167	141	53	1325	162	176	148	134	49	1539	221
AT1TE50750	ATREP18_DNA	2196	202	171	105	24	1057	134	89	83	51	18	421	64	191	146	115	35	1253	161	132	104	76	10	725	55	112	101	68	10	769	139	280	240	166	49	1511	160	283	256	164	46	1788	249
AT1TE50765	ATREP18_DNA	2094	365	338	157	24	2676	379	192	167	70	11	1743	208	269	219	114	24	1656	274	258	204	110	18	1760	273	209	184	84	18	1880	277	366	315	165	39	2061	261	307	266	153	27	1323	146
AT1TE50775	ATLANTYS2_LTR/Gypsy	9062	0	0	0	0	0	0	0	0	0	0	0	0	11	4	6	2	32	1	9	8	5	2	17	4	16	15	4	1	37	3	107	98	57	26	212	33	77	67	50	23	160	29
AT1TE50790	ATREP18_DNA	1079	0	0	1	0	41	1	0	0	0	0	0	0	0	0	0	0	0	0	0	0	0	0	0	0	0	0	0	0	0	0	4	4	4	0	104	6	3	3	7	2	94	9
AT1TE50795	ATREP18_DNA	9067	1104	930	748	258	8048	1065	947	741	610	184	7048	776	1034	812	674	198	7078	878	813	665	494	160	5657	719	828	675	537	168	5579	739	1493	1214	1089	334	11151	1032	1632	1346	1093	367	11692	1406
AT1TE50800	ATENSPM9_DNA/En-Spm	4534	33	19	24	9	150	19	13	9	12	4	101	5	30	26	20	6	133	5	14	8	19	1	114	12	42	41	57	30	186	19	252	201	284	85	1237	102	290	237	270	95	1425	164
AT1TE50810	ATLANTYS2_LTR/Gypsy	7768	0	0	0	0	0	0	0	0	0	0	0	0	15	15	7	4	15	2	25	22	11	4	40	7	0	0	0	0	0	0	39	33	24	8	92	11	20	18	9	4	30	3
AT1TE50830	ATREP18_DNA	1688	6	5	10	4	131	25	8	5	12	10	162	18	0	0	0	0	0	0	5	4	7	3	109	10	0	0	0	0	3	0	45	31	43	27	589	83	27	18	34	23	429	83
AT1TE50860	ATHILA6A_LTR/Gypsy	8102	20714	17704	24268	12555	107738	14941	16294	13076	18732	9015	82338	9641	17864	13808	20223	9477	91827	11497	15433	12293	17693	8396	80244	10926	15460	12759	17954	8785	82437	10391	22361	18571	25639	13324	111500	12729	22690	18981	26713	13738	118023	15191
AT1TE50875	ATHILA2_LTR/Gypsy	1114	2941	2448	2809	1253	21662	2581	2318	1736	2164	942	16508	1718	2722	1978	2527	1058	20366	2232	2575	1885	2495	941	17829	2057	2403	1912	2303	979	17801	1991	2952	2312	2817	1275	20744	2124	3279	2647	3165	1324	23302	2597
AT1TE50890	ATREP18_DNA	6152	13668	11338	14948	6967	101331	13746	10440	7773	11167	4782	76015	8521	11722	8459	12855	5204	89240	9879	10960	8222	11796	5049	81715	10088	10401	8172	11067	4805	78806	9148	16754	13104	17569	7810	123697	12750	16947	13508	18145	8259	124880	14918
AT1TE50895	ATHILA2_LTR/Gypsy	1630	4554	3805	7188	4328	25206	4103	3530	2671	5417	2992	19130	2541	4034	2908	6074	3191	21907	2825	3758	2749	5609	3072	19899	2739	3415	2659	5139	2915	18494	2503	5274	4148	7854	4596	28153	3447	5170	4190	8179	4762	29056	4139
AT1TE50900	ATHILA4_LTR/Gypsy	1193	2253	1943	2003	742	18656	2515	1527	1201	1449	516	13764	1510	2156	1627	2000	660	18008	1906	1868	1519	1769	623	16137	2101	1801	1502	1639	578	15619	1977	3036	2499	2874	1062	24770	2521	3110	2557	2990	1162	25407	2804
AT1TE50905	ATHILA5_LTR/Gypsy	1619	3022	2310	4136	1389	34571	3497	2307	1466	3055	963	25242	2164	2392	1514	3417	1020	29888	2680	2053	1359	3086	1004	26178	2430	2176	1597	3090	995	26054	2318	3248	2212	4628	1544	40384	3060	3199	2229	4689	1708	41178	3919
AT1TE50915	ATHILA4A_LTR/Gypsy	1085	1433	1290	2234	1146	17997	2162	1061	896	1707	760	13801	1414	1279	1060	1955	928	15270	1692	1186	985	1834	898	14310	1672	1124	963	1798	849	14452	1614	2017	1717	3246	1583	23775	2315	2075	1817	3433	1771	25283	2747
AT1TE50945	ATHILA2_LTR/Gypsy	1304	3841	3195	4093	2398	19440	2781	3107	2451	3405	1808	14847	1871	3958	2928	4044	2091	18966	2417	3336	2504	3349	1718	15983	2150	2904	2264	2981	1486	14235	1881	4749	3752	5175	2950	23346	2805	4294	3427	4612	2591	20614	2913
AT1TE50975	ATLANTYS1_LTR/Gypsy	2057	7552	6561	5020	1741	28255	3103	5379	4399	3558	1326	20629	2038	5938	4706	4031	1385	23130	2461	5854	4812	3865	1270	21931	2430	5819	4893	3762	1272	21580	2009	8525	7256	6359	2488	32478	2810	9292	8024	6424	2512	34209	3720
AT1TE50985	ATGP10_LTR/Gypsy	2057	7981	6825	5062	1912	31622	3265	6325	5094	3923	1503	24629	2326	7648	6114	4854	1740	29881	2994	6288	5011	4102	1522	25010	2539	6655	5490	4317	1595	26826	2715	8650	7397	5529	2200	35823	2954	9125	7777	5871	2458	37316	4010
AT1TE51000	ATHILA2_LTR/Gypsy	3729	8669	6989	12957	6474	62006	8669	7189	5273	10560	4788	50642	6049	7847	5547	11674	5249	54317	6903	7270	5227	11009	5049	52809	6693	7035	5251	10648	5009	49901	6076	10045	7701	15173	7368	68688	7628	10396	8046	15998	7815	71006	8580
AT1TE51005	ATHILA6B_LTR/Gypsy	1658	2190	1807	3254	1515	23216	3117	1831	1352	2883	1203	20238	2226	1689	1245	2961	1327	20388	2577	1747	1355	2723	1241	19297	2435	1552	1219	2521	1210	17534	2182	2378	1815	3919	1845	26347	2927	2347	1809	3919	1921	26074	3355
AT1TE51020	ATHILA2_LTR/Gypsy	3447	9152	7650	15232	8444	55454	8129	7190	5515	11359	5947	41497	5329	7207	5333	11717	5968	44698	5993	6991	5289	11240	5854	41652	5705	6786	5343	11115	5859	41126	5381	9711	7873	15871	8891	56836	7228	9286	7565	15218	8483	55093	7625
AT1TE51040	ATHILA6A_LTR/Gypsy	31018	39008	32698	58566	32001	252015	39557	31950	24507	47710	24209	210316	26996	33646	24895	49710	24948	217442	29608	31109	23284	45861	22939	203563	28385	29697	23393	43837	22794	196852	27638	40200	31844	58831	31761	252087	30377	40747	32766	59997	32137	257499	35245
AT1TE51045	ATHILA6B_LTR/Gypsy	5337	11313	9364	17254	8368	90577	13270	9180	6895	13979	6309	74791	8640	9417	6709	14497	6508	76631	9785	8654	6331	13406	5971	71135	9159	8469	6587	13021	6172	70074	8637	12735	10000	19905	9252	102201	11293	12298	9866	18851	9225	97831	12556
AT1TE51050	ATHILA6B_LTR/Gypsy	7912	16442	13815	31787	16701	127699	19655	13883	10568	26148	12541	106618	13564	14557	10595	27936	12975	114721	15303	13126	9769	25257	11825	102810	14024	12769	10074	24521	11967	99957	13308	18748	14969	36513	18431	145414	17796	18027	14572	34783	17706	139704	19293
AT1TE51065	ATHILA2_LTR/Gypsy	4471	10719	8995	17846	9499	69007	10865	8336	6335	13542	6748	53236	6954	8782	6547	14597	7191	56572	7828	7793	5741	12835	6288	49386	7010	7769	6039	13072	6646	49911	6769	11845	9459	19239	10190	75601	9461	11091	9102	18540	9925	72559	10415
AT1TE51070	ATHILA6A_LTR/Gypsy	4517	9687	8167	19322	10612	68256	10899	7307	5728	14696	7532	51656	6919	7658	5726	16308	7867	56869	7759	6913	5275	14460	7059	50307	7414	7568	6108	15594	8247	53296	7408	11257	9105	22825	12172	78050	9802	11678	9561	22643	12291	76575	11288
AT1TE51075	ATGP5_LTR/Gypsy	2682	5620	4455	5720	1517	58706	6734	4253	2988	4352	1106	45185	4296	5051	3482	5053	1269	51956	5414	4278	3002	4255	1018	44242	4564	4254	3163	4379	1170	46341	4676	6053	4530	6240	1871	64714	6161	6077	4640	6106	1717	64252	6505
AT1TE51080	ATHILA2_LTR/Gypsy	7334	16299	13468	27598	14052	123763	17597	12379	9333	21737	10314	95960	11433	14017	10345	24345	11277	106856	13958	13028	9558	22615	10453	100656	13324	12911	9985	22232	10842	99280	12723	18244	14295	32101	16087	139368	15824	18929	14955	32278	16304	141680	18373
AT1TE51085	ATGP5_LTR/Gypsy	2857	7006	5087	8014	1572	52850	4149	5470	3622	6146	1199	40764	3083	6084	3798	6691	1200	44681	3468	5639	3652	6410	1087	42109	3222	5564	3792	6354	1123	41357	2773	8299	5822	9708	1831	59600	3475	8387	5999	9798	2242	57568	4826
AT1TE51105	ATENSPM7_DNA/En-Spm	4668	10367	8505	16476	5633	83025	8731	7983	6001	12520	4242	64307	5966	8785	6499	13943	4679	70490	7243	7979	5933	12660	4056	64675	6693	8137	6298	12678	4266	65518	6522	12463	9993	19429	6969	94865	7896	11901	9484	18451	6588	91077	9385
AT1TE51120	ATGP10_LTR/Gypsy	3741	12700	10935	9777	3512	58966	5947	9699	7608	7476	2694	44632	4118	11117	8563	8219	2751	50534	4736	10166	8124	7763	2715	46009	4701	9526	7698	6951	2491	43240	3990	14867	12196	11159	4007	67473	5295	14372	11917	10888	4160	65112	6175
AT1TE51125	ATGP10_LTR/Gypsy	2494	9061	7834	6876	2605	39461	4068	7015	5536	5255	2004	29791	2687	8392	6658	6065	2180	34912	3384	7414	6023	5578	2111	31368	3277	6798	5572	4757	1815	28718	2687	10921	9001	7883	3002	45612	3752	10741	8955	7896	3166	45800	4527
AT1TE51140	ATHILA3_LTR/Gypsy	1301	1783	1500	3241	1592	27329	3696	1587	1233	2596	1164	21821	2572	1551	1168	2878	1255	23513	2864	1656	1298	2635	1083	21266	2572	1359	1066	2423	1153	19338	2357	2366	1958	3778	1782	30140	3336	2294	1854	3776	1837	31169	3995
AT1TE51155	ATHILA2_LTR/Gypsy	10088	27037	22654	35704	17701	153829	21396	21576	16662	28112	13236	121514	14761	21666	16169	29804	13627	124779	16056	20541	15517	27946	13081	119854	15858	20804	16555	27869	13461	121874	15398	29752	24037	40499	20379	165820	18726	28887	23694	39356	19808	161516	20784
AT1TE51175	ATLANTYS2_LTR/Gypsy	2516	11688	10274	9448	3477	27036	3131	9314	7933	7703	2719	21908	2257	9528	7963	7767	2752	22605	2388	8368	7124	6966	2665	19429	2413	9067	7751	7364	2678	21183	2314	12702	11007	10189	3780	29788	2754	11512	10136	9463	3645	27210	2755
AT1TE51190	ATHILA_LTR/Gypsy	3472	7887	6641	9101	4277	63031	8008	6687	5179	7776	3367	52216	5837	7285	5465	8404	3583	57894	6754	6465	4897	7383	3119	51624	6282	6002	4801	6857	3095	48695	5468	9765	7877	10961	5134	77531	7283	9757	7976	11326	5356	78193	8846
AT1TE51210	ATHILA_LTR/Gypsy	2369	4553	3804	9345	4386	40711	5310	3750	2891	7724	3241	34121	3703	3714	2742	7441	3190	33098	4013	3377	2547	6621	2899	29650	3780	3450	2744	7022	3156	31223	3729	5001	4115	10164	4727	44743	4739	4820	3866	9682	4615	42760	5010
AT1TE51215	ATHILA_LTR/Gypsy	2125	4273	3624	4342	1547	41246	4597	3129	2365	3268	1048	31630	3004	3650	2601	3935	1262	36576	3544	3287	2451	3393	1068	33142	3760	3315	2568	3459	1206	32425	3214	5055	4001	5207	1806	49095	3927	5037	3914	5304	1833	50416	4847
AT1TE51235	ATHILA_LTR/Gypsy	8499	34279	30289	25782	10688	110438	15152	27190	22693	20880	8057	87910	9869	28270	23032	21915	8201	95021	11107	26001	21611	20531	8024	88350	11131	25043	21361	19289	7837	83210	10292	37249	32330	28898	12009	121552	12689	35675	31061	27607	11858	115565	14462
AT1TE51245	ATGP2N_LTR/Gypsy	5052	25239	22596	14076	5097	53210	6834	20536	17388	11921	3966	44846	4486	20553	17084	11498	3655	43069	4665	18847	15948	11065	3740	41781	4716	18530	16048	10596	3659	40516	4618	26759	23549	15113	5338	55119	5305	24824	21935	13683	5045	47896	5568
AT1TE51260	ATLANTYS2_LTR/Gypsy	11310	43856	38374	34632	13203	154219	16760	34646	29004	27696	10516	122159	11964	38222	30949	30203	11022	133897	13514	34564	28554	27740	10373	121818	13187	33294	28278	26340	10019	119123	12080	50159	42911	40327	15638	173633	14649	49835	42851	39727	16025	169461	17669
AT1TE51265	ATGP10_LTR/Gypsy	7638	26226	22799	22682	9072	112119	12277	20860	17163	18212	7085	89040	8615	22538	17986	19465	7255	96033	9734	21063	17131	18564	7035	89714	9748	20915	17614	18014	6967	89273	8999	30240	25498	27032	10772	126039	10526	30160	25698	26513	10903	122824	12659
AT1TE51275	ATGP5_LTR/Gypsy	2969	8345	6467	5003	628	60666	3439	6082	4056	3648	403	45549	2338	7348	4653	4390	473	54885	2875	6452	4159	3914	417	48881	2638	5910	4262	3542	366	45130	2284	9142	6314	5495	544	66690	2372	9501	6811	5552	660	68635	3644
AT1TE51285	ATHILA4A_LTR/Gypsy	1649	3707	3098	3908	1222	30727	3293	3022	2239	3223	953	25293	2392	3308	2494	3508	1005	27784	2762	3337	2551	3542	1009	27345	2865	3030	2367	3144	942	24414	2303	4564	3589	4840	1478	36762	2734	5088	4065	5396	1692	40761	3896
AT1TE51295	ATHILA4A_LTR/Gypsy	1273	3689	3188	3105	1027	26628	3205	2971	2400	2504	807	20455	2059	3195	2513	2625	853	23735	2679	2809	2245	2385	740	20118	2433	2729	2271	2234	805	19150	2205	4369	3609	3531	1162	30582	2713	4739	3990	3954	1453	33417	3652
AT1TE51305	ATHILA4C_LTR/Gypsy	3694	8357	7169	15629	6576	67182	8576	6470	5037	12144	4640	52439	5245	7035	5384	13273	5141	55624	6397	6497	5060	12134	4529	52252	6486	6652	5480	12222	4995	53033	6116	8968	7375	17002	7160	71647	7171	8944	7534	16623	7077	70065	8202
AT1TE51315	ATHILA4D_LTR_LTR/Gypsy	3907	9674	8262	10467	3659	72912	7748	7374	5790	8156	2620	57621	5291	8196	6228	8986	2927	62054	6184	7057	5535	7690	2486	53622	5673	7347	5777	7987	2629	54951	5240	10078	8148	11636	3886	79820	6429	11177	8950	12642	4593	84333	7947
AT1TE51360	ROMANIAT5_LTR/Copia	4776	16823	14758	12072	4571	95975	10592	12482	10256	9127	3402	72544	6935	14555	11674	10343	4014	83562	9066	13228	10798	9388	3486	76502	8223	12257	10226	8855	3455	72009	7754	18389	15529	13148	4969	103901	8463	18975	16172	13422	5531	106186	11159
AT1TE51370	ATHILA2_LTR/Gypsy	1809	4773	3957	7422	4124	26473	3841	3981	3034	5840	3130	21432	2628	4449	3322	6300	3165	23970	3221	3675	2778	5569	2896	19855	2775	3783	3001	5442	2856	20576	2751	5683	4457	8403	4534	30403	3395	5588	4509	8466	4543	29753	4049
AT1TE51385	ATLINEIII_LINE/L1	4680	12227	10270	16223	5331	85195	8104	9494	7401	12775	4304	67161	5758	10272	7718	13730	4526	73409	7233	9682	7397	12785	4074	68927	6618	9354	7546	12746	4271	67145	6035	14136	11568	18706	6502	96937	7362	14258	11551	19123	6768	97552	9018
AT1TE51405	ATHILA4C_LTR/Gypsy	1156	4428	3772	3902	1208	26424	2126	3320	2649	2686	833	19302	1482	3978	3006	3449	1121	23769	2091	3186	2536	2837	877	19317	1648	3355	2742	2918	908	20209	1532	5008	4123	4085	1285	28930	1807	4870	4039	4087	1357	27875	2305
AT1TE51420	ATLINE1_4_LINE/L1	1717	4993	4358	5098	1351	34502	2775	3640	3002	3670	1018	25298	2015	3877	3127	3919	1103	27113	2379	3998	3287	3882	989	27053	2379	3656	3136	3753	987	25113	1953	5819	4918	5695	1534	37241	2209	5625	4751	5647	1609	36904	2970
AT1TE51435	ATLINE1A_LINE/L1	1209	5526	4908	4521	1234	21549	1381	4320	3650	3556	1071	16246	1028	4298	3572	3559	1104	17080	1205	3969	3355	3147	860	15126	891	3610	3140	2893	814	13595	720	6273	5450	4896	1233	23709	811	6707	5803	5371	1676	25316	1409
AT1TE51465	HELITRONY3_RC/Helitron	2091	3396	2723	2917	533	47829	4647	2549	1691	2215	319	36449	2332	2747	1848	2330	359	37575	2796	2616	1837	2150	332	34267	2874	2201	1632	1845	247	30259	2574	4454	3347	3798	492	60185	3878	4974	3666	4244	651	67912	5262
AT1TE51475	ATHILA6A_LTR/Gypsy	2511	6464	5509	6571	2540	44976	4797	4885	3873	4996	1960	34988	3407	5459	4245	5400	2148	37773	3903	4795	3788	4789	1754	34436	3249	4977	4003	4950	1894	34353	3363	7096	5855	7268	2812	49515	3835	7268	6131	7309	2904	51186	4843
AT1TE51485	ATHILA4_LTR/Gypsy	1214	2967	2599	4353	1259	18701	1715	2412	1868	3675	1100	14785	1180	2411	1899	3903	1164	16555	1610	2490	1934	3808	1020	16111	1335	2419	2006	3741	1051	15418	1188	3425	2812	5388	1568	21709	1447	2875	2405	4615	1477	18272	1527
AT1TE51525	ATHILA7_LTR/Gypsy	1219	3990	3319	1883	261	28523	1347	3229	2312	1482	227	22807	1085	3334	2340	1549	225	23157	1033	3137	2406	1517	230	20683	1211	2997	2377	1342	225	20514	939	4784	3555	2396	290	34889	978	5229	4135	2371	383	36077	1583
AT1TE51555	ATHILA4A_LTR/Gypsy	1869	5582	4765	6581	2821	29660	3414	4460	3575	5222	2195	23296	2283	4842	3879	5540	2386	25341	2648	4494	3585	5279	2170	23066	2406	4420	3650	5415	2299	23904	2448	6231	5217	7278	3137	31761	2904	6231	5362	7331	3504	32243	3472
AT1TE51570	ATHILA6A_LTR/Gypsy	1865	5117	4325	8095	4527	27233	3929	4152	3298	6839	3887	21779	2924	4351	3397	7203	3846	23397	3048	3697	2844	6021	3307	19797	2714	3658	2979	6128	3377	19829	2647	6144	5051	9868	5621	31999	3586	6251	5169	10195	5970	32869	4490
AT1TE51580	ATCOPIA95_LTR/Copia	4138	11444	9888	15379	6716	79636	9389	8948	7352	11875	5149	63356	7028	9996	7925	13123	5471	71328	8091	8594	6877	11519	4862	61319	7117	8586	7217	11224	4658	59372	6532	12418	10393	16335	7014	88577	7281	13990	11891	17998	8331	94922	10646
AT1TE51615	ATLANTYS1_LTR/Gypsy	9355	39137	34813	29774	13377	100821	14538	30778	26165	23863	10768	80174	9567	33905	28056	26045	11344	88062	10993	29716	24899	22881	9996	75911	10376	30651	26325	23340	10340	79131	10158	44414	38540	33798	15366	116012	13062	45223	39747	34880	16658	118609	15775
AT1TE51645	ATHILA2_LTR/Gypsy	7383	17732	14715	34772	17435	128125	16880	13582	10289	26586	12709	98577	11769	14534	10653	28870	13470	108074	12955	13786	10228	26763	12594	99378	12694	12991	10231	25383	12379	95732	11327	20338	16001	40599	20071	149249	14427	21011	16710	40525	20951	153295	18585
AT1TE51650	ATENSPM7_DNA/En-Spm	3046	4378	3546	15949	7163	59160	7381	3298	2376	11771	5116	43837	4876	3655	2578	13573	5659	50683	5646	3270	2325	11679	4910	43462	5418	3321	2489	11648	5032	44761	4928	5048	3850	18193	8173	68198	6159	5077	3876	17720	8184	68347	7601
AT1TE51665	ATENSPM3_DNA/En-Spm	2149	4243	3582	9859	3833	42669	4219	3463	2701	8110	3088	34509	3201	3645	2735	8426	3127	36721	3788	3190	2473	7670	2932	32613	3562	3145	2547	7495	2948	31735	3121	4887	3958	11213	4354	48718	3682	4946	4046	11153	4610	48819	5020
AT1TE51675	ATDNA2T9C_DNA/MuDR	1554	4881	4199	8123	2034	30531	2340	3628	2847	6047	1493	23613	1683	3736	2861	6331	1694	23321	1968	3835	3002	6267	1587	23692	2006	3707	2986	5989	1552	23059	1623	5946	4838	9834	2319	37004	1918	6170	5154	10732	3152	40041	3063
AT1TE51685	ATHILA4A_LTR/Gypsy	2127	4754	4003	5230	1547	38601	3754	3405	2613	3908	1193	28981	2552	3669	2810	4066	1242	30386	2895	3553	2732	3956	1133	29201	2819	3158	2548	3612	1136	25504	2338	4929	3985	5546	1604	40166	2765	5346	4359	6032	2091	42573	3979
AT1TE51690	ATHILA4A_LTR/Gypsy	4978	11904	10130	13903	5613	87852	11168	9259	7272	11303	4504	69819	8026	10359	7969	12106	4691	75730	9103	9204	7067	10899	4076	66540	8154	9926	8218	11443	4754	71467	8759	14481	11848	16682	6783	104702	10207	15390	12837	17380	7443	106736	12750
AT1TE51700	ATGP1_LTR/Gypsy	3303	17778	14903	20251	9859	78175	11022	14017	11240	16349	7682	62691	7588	15198	11878	17250	7701	66941	8389	14179	11227	16566	7568	63472	8457	12750	10459	15247	7265	58525	7313	18235	15098	20083	9415	77494	8233	18354	15307	19991	9933	78399	10602
AT1TE51705	ATHILA_LTR/Gypsy	1655	10205	8637	14920	7522	54219	8267	8243	6562	12211	5934	44449	5790	8424	6480	12579	5764	45633	6176	8153	6400	12441	5765	44784	6250	7644	6215	11548	5613	42158	5475	10040	8236	14305	6816	51441	5705	9831	8088	14213	7291	52319	7473
AT1TE51735	ATHILA2_LTR/Gypsy	11077	30129	25627	42743	22627	168712	25556	22870	17829	32343	15554	130994	16118	24397	18472	34135	16272	136637	17943	21999	17065	30754	14964	122870	17076	22258	17948	31174	15575	124059	16168	33961	27613	48099	24934	186887	22428	33892	28131	48121	25580	187168	26282
AT1TE51745	ATHILA4A_LTR/Gypsy	2542	5108	4334	6888	2649	52012	5999	4122	3165	5504	2024	40079	4004	4214	3153	5634	2142	43622	5134	3914	2977	5243	1835	40573	4421	3800	3018	5262	2174	39155	4184	5581	4478	7776	2963	56342	4683	6032	4888	8166	3260	58684	6270
AT1TE51765	ATCOPIA95_LTR/Copia	2907	7734	6514	10679	3970	61019	5199	5765	4487	8061	2989	45972	3652	6288	4794	8785	3252	50331	4448	5758	4455	8023	2832	46007	3842	5739	4675	8086	2951	45913	3498	8840	7243	11832	4333	67015	3892	9373	7677	12630	4799	71696	6156
AT1TE51775	ATHAT1_DNA/HAT	1824	4523	3813	6744	2059	37937	3107	3639	2752	5475	1736	30762	2605	4212	3120	6240	1960	35391	3189	3320	2518	5149	1439	30733	2683	3387	2738	5142	1606	29594	2358	4927	3946	7536	2395	41222	2633	4882	3966	7705	2522	40404	3459
AT1TE51780	ATCOPIA95_LTR/Copia	1274	4689	4066	4420	884	22160	1068	3871	3008	3522	789	17401	893	4329	3379	4035	1014	20020	1439	3838	2965	3565	694	17341	1004	3494	2910	3194	674	16242	868	5215	4274	4708	997	24056	824	5626	4719	4835	1069	24729	1231
AT1TE51820	ATENSPM3_DNA/En-Spm	11940	22392	18770	41736	17175	192868	22269	18305	14178	33413	13291	154973	16429	18862	14252	34915	13475	162556	18782	18116	13830	33899	12891	157918	18455	17502	13884	32298	13082	149869	15715	27585	22263	51581	21335	233148	21202	27256	22167	50001	20907	230641	25741
AT1TE51825	ATHILA4A_LTR/Gypsy	2501	5050	4221	6277	2158	37635	4240	4537	3523	5618	1838	32758	3565	4836	3621	5956	2049	35480	4180	4248	3279	5415	1790	32146	3881	4365	3451	5405	1905	32417	3425	6625	5296	8706	2907	50194	4434	7293	5906	9474	3410	54104	5991
AT1TE51830	ATHILA4_LTR/Gypsy	4222	8654	7370	14810	6421	60510	8512	6782	5402	11475	4885	47158	5891	6925	5422	11927	4938	49065	6683	7113	5616	12447	5307	51002	7078	6432	5222	10927	4875	44348	5606	10324	8543	17504	8031	70946	7972	9604	8055	15891	7185	66012	8702
AT1TE51835	ATENSPM3_DNA/En-Spm	1450	3161	2683	8238	3252	27553	3102	2428	1879	6346	2372	21455	2241	2490	1841	7127	2572	23554	2662	2309	1710	5597	1771	19553	1961	2246	1802	5859	2308	20024	2030	3261	2687	8178	3179	28499	2663	3332	2765	8542	3549	30039	3327
AT1TE51845	ATHILA4A_LTR/Gypsy	2162	4449	3760	5432	1661	40684	3914	3434	2647	4082	1351	30892	3026	3881	2895	4694	1525	34032	3542	3542	2722	4219	1206	32182	3217	3522	2817	4050	1227	31125	2811	4937	3883	6000	1859	45301	3015	5476	4299	6656	2160	50785	4580
AT1TE51850	ATHILA4A_LTR/Gypsy	5440	13315	11247	15865	5843	95990	11087	10720	8277	12854	4727	78590	7783	11594	8796	13767	4866	83707	9182	10716	8314	12427	4314	74978	8451	10508	8398	12303	4509	73802	7591	16155	12979	19004	6868	114470	9970	16724	13632	19434	7464	116949	12563
AT1TE51855	ATGP1_LTR/Gypsy	1842	7767	6751	6413	2309	28093	3068	5838	4867	4978	1753	21339	2066	6080	4865	5009	1709	21953	2219	5878	4718	4990	1745	21523	2329	5552	4606	4569	1558	19676	1923	8593	7361	7098	2635	30786	2671	8032	6827	6956	2659	29002	3021
AT1TE51910	ATENSPM4_DNA/En-Spm	3550	10408	8838	10053	3327	59088	5071	8918	7044	8446	2880	49325	3853	8916	6837	8719	2836	50387	4114	8510	6740	8202	2649	47524	3910	8411	6868	8143	2565	48547	3658	11659	9611	10819	3570	63363	3925	11965	9937	11401	3988	66766	5494
AT1TE51950	ATENSPM1A_DNA/En-Spm	1129	5429	4707	1382	143	22303	1431	4500	3722	1145	167	18512	1274	4798	3952	1293	179	19476	1349	4044	3355	1051	176	15906	1115	3807	3278	1055	149	15672	903	5819	4917	1330	150	24266	871	7011	5995	1596	244	28249	1714
AT1TE51960	ATENSPM4_DNA/En-Spm	2239	8269	7141	6879	2076	34705	2612	6285	5328	5261	1679	26091	1926	7549	6295	6344	1977	31540	2612	6769	5644	5782	1776	29052	2233	6293	5391	5395	1683	27540	1842	9834	8424	8211	2336	40470	2023	10468	8965	8850	2897	45760	3330
AT1TE51970	ATHILA4_LTR/Gypsy	1015	2562	2184	3634	1013	17973	1474	1764	1446	2568	740	12632	957	2125	1637	3001	856	14727	1207	1966	1530	2826	687	13988	1023	2067	1688	3008	832	15210	1073	3021	2442	4311	1063	21230	1088	3283	2683	4481	1245	21834	1597
AT1TE51985	HELITRON4_RC/Helitron	17151	36574	30288	64305	21952	358664	25179	28968	21961	50919	16804	285845	19364	31124	22807	55344	17650	308979	22875	29323	21868	51168	15867	286144	20919	28543	22398	50326	16588	277682	17512	41701	33076	74676	24114	411724	19976	44034	34957	78539	27585	436233	30565
AT1TE51990	ATHILA6A_LTR/Gypsy	1942	6288	5288	7339	3709	27238	3550	5297	4190	6161	3093	22017	2489	5734	4411	6861	3417	24758	3045	5256	4076	6268	3008	21584	2553	5317	4309	6084	2991	21627	2493	6572	5352	7962	4033	27550	2752	6893	5623	8261	4400	27897	3522
AT1TE52000	ATHILA2_LTR/Gypsy	1769	5237	4398	8652	4455	27404	2760	3855	3008	6499	3279	20170	1915	4225	3060	6980	3400	21903	2261	3841	2883	6378	3041	19862	1926	4035	3142	6499	3283	20890	1877	5843	4545	9848	4891	29376	2376	5684	4596	9783	5182	29935	3094
AT1TE52010	ATENSPM2_DNA/En-Spm	2157	9156	8032	5514	1197	37692	1609	7101	5818	4322	941	29695	1276	7090	5635	4491	897	29954	1339	6625	5325	4101	840	27754	1318	6667	5580	4105	790	27490	1048	9976	8266	6236	1104	40944	976	11311	9702	6919	1739	44795	2075
AT1TE52020	ARNOLD2_DNA/MuDR	3837	7313	6168	9839	2393	66171	2834	5838	4514	7988	2011	53227	2380	6397	4678	8628	2204	57269	3073	5983	4554	8149	1787	55040	2713	6008	4788	7944	1742	54185	1955	9817	7990	13188	3140	83685	2346	10526	8525	14208	3866	92457	4423
AT1TE52025	ATGP1_LTR/Gypsy	7948	24603	19852	24815	10770	88400	10256	19817	14693	20301	8248	74178	7286	22417	16136	23275	9427	79944	8385	19372	14059	19825	8019	70585	7624	19161	14245	19126	7666	67970	7043	29152	22136	29492	12630	104420	9143	29471	23025	29206	12754	104959	11185
AT1TE52040	ATGP1_LTR/Gypsy	1327	5395	4289	3438	713	18239	1420	4211	3087	2667	571	14423	988	4758	3428	2914	659	16288	1218	4407	3092	2813	545	16429	1238	4095	3055	2548	501	13875	811	6005	4481	3654	683	20453	930	7150	5338	4261	906	25057	1825
AT1TE52050	ATHILA4_LTR/Gypsy	1196	2903	2297	3707	926	27181	2104	2298	1687	2944	710	21616	1662	2249	1630	3064	725	22604	1838	2349	1648	2896	619	21646	1556	2149	1562	2815	698	20717	1450	3047	2330	4090	1002	30070	1654	3495	2622	4639	1108	33460	2339
AT1TE52055	ARNOLD3_DNA/MuDR	1979	4139	3395	4342	886	44806	2193	2981	2268	3124	684	32481	1586	3718	2708	3771	816	38911	2214	3214	2438	3258	556	34774	1720	3098	2451	3368	705	33192	1609	5120	4103	5326	1152	51016	1827	5282	4181	5432	1143	52967	2598
AT1TE52070	ATCOPIA49_LTR/Copia	1127	2993	2549	3956	1319	18281	1732	2392	1947	2950	1063	13666	1310	2777	2195	3547	1191	16012	1441	2450	1850	3076	909	13587	1131	2517	2047	3234	1097	14520	1292	3893	3199	4902	1729	21495	1638	3724	3093	4525	1772	18390	1782
AT1TE52085	ATCOPIA49_LTR/Copia	4992	10464	8601	16357	7037	91745	11052	8268	6216	12992	4923	73070	7369	9122	6641	14276	5468	82259	8942	8192	6121	12740	4954	72295	8329	8220	6361	12687	5058	72714	7820	11789	9368	18750	8161	101457	9907	12440	10001	19365	8407	105900	11661
AT1TE52090	ATHILA4_LTR/Gypsy	1129	2402	1900	3464	1538	21452	2890	1935	1433	2864	1168	17580	1962	2248	1580	3227	1266	19849	2408	1897	1449	2771	1131	17329	2123	2052	1549	2844	1163	17993	1962	2759	2111	3961	1828	24519	2641	2846	2177	4198	1927	26713	3195
AT1TE52095	ATHILA8A_LTR/Gypsy	1578	4905	4143	3663	1338	26517	3199	3945	3052	2957	996	21192	1946	4278	3220	3224	1080	23600	2377	3952	3013	3010	1007	21125	2430	3787	3019	2914	1030	21031	2300	5585	4567	4216	1555	29204	2608	6033	4986	4508	1627	30967	3159
AT1TE52105	ATHILA2_LTR/Gypsy	26096	46988	39474	73917	39821	277475	41546	35940	27626	57099	28116	215884	26894	39417	29320	61546	29422	232254	30555	36501	28003	56692	28280	216046	29929	34968	28227	55116	28603	207161	28131	41380	33410	67054	35570	248145	29922	40648	32846	66152	34378	243799	32504
AT1TE52110	ATHILA2_LTR/Gypsy	4057	7082	5935	10739	5504	46182	6562	5670	4348	8803	4262	37999	4751	6322	4667	9922	4728	41443	5167	5514	4127	8305	4074	36213	4690	5647	4475	8726	4258	36716	4675	6360	5077	9687	5022	40471	4664	6396	5198	9922	5057	40773	5184
AT1TE52125	ATHILA2_LTR/Gypsy	11558	17769	14734	31171	16768	119752	18089	13659	10312	23552	11673	91427	11209	14215	10485	24193	11674	93996	12671	13330	10092	23246	11698	90060	12958	13008	10410	22473	11857	86065	11952	16185	12976	28323	15285	106816	13316	15516	12420	27187	14092	102950	13944
AT1TE52160	ATHILA4A_LTR/Gypsy	5219	12635	10684	15822	6322	93639	12101	10214	8178	12919	4930	76359	8723	10600	8156	13674	5074	82006	10122	9450	7493	11941	4549	71905	9234	9002	7493	11808	4838	70029	8915	13893	11472	18049	7229	106320	10622	15509	12986	19525	8016	111625	13100
AT1TE52170	ATCOPIA49_LTR/Copia	2842	8288	7021	9375	4042	53110	6410	6351	4996	7081	2839	40877	4232	6705	5213	7442	3104	42768	5006	6853	5210	7722	3185	42780	5157	6148	4944	6958	3014	39565	4510	9945	8219	11047	4746	59922	5554	9878	8121	10971	4854	58831	6599
AT1TE52175	ATHILA4B_LTR_LTR/Gypsy	1206	3095	2539	3536	1334	24450	3297	2492	1818	2876	1034	19647	2176	2298	1711	2610	931	18946	2389	2485	1796	2781	1013	18924	2460	2362	1862	2608	1018	17870	2273	3627	2892	4151	1565	28192	2936	3695	2891	4199	1571	28315	3415
AT1TE52200	VANDAL4_DNA/MuDR	15378	51755	44726	54911	17875	274224	24224	39756	31959	41811	13103	209501	16696	42564	33454	46027	14379	226427	19697	39387	31179	42610	13056	210305	18939	37656	31224	39837	12519	198196	15544	59182	49655	61994	19074	303927	18914	62505	52571	63879	21693	317860	26898
AT1TE52205	ATENSPM1_DNA/En-Spm	3655	10286	9035	15249	6597	60091	8058	7714	6318	11041	4329	43533	4855	8263	6618	12487	4965	47492	5608	7844	6385	11958	4825	45298	5816	6954	5868	10512	4332	40866	4848	11731	10033	15929	6639	61832	6072	12416	10625	16127	6706	65205	7495
AT1TE52220	VANDAL4_DNA/MuDR	6325	16907	14596	26107	11250	119589	11904	13061	10624	20193	8466	92315	8373	14152	11076	21852	9045	101205	9980	13197	10629	20723	8523	96070	9660	12414	10450	19316	8245	88810	7905	20052	16978	30537	12692	136980	9481	21264	18127	32595	14786	145956	13924
AT1TE52240	ATREP3_RC/Helitron	3377	6177	2509	8311	372	67467	1233	4908	1583	6487	264	51087	806	5022	1746	6827	342	55077	1121	4929	1672	6416	290	50820	901	4686	1678	6225	233	48503	833	7945	3158	10812	410	84107	1061	8607	3556	12072	628	93504	1722
AT1TE52350	ATREP10D_RC/Helitron	2747	5117	3258	6488	274	59227	495	4104	2180	5217	253	47462	362	4294	2233	5454	263	51368	422	4241	1928	5206	194	48540	363	3835	1816	4834	220	45230	372	6475	2797	7843	219	71182	496	7269	3234	8937	412	79572	661
AT1TE52420	VANDAL11_DNA/MuDR	5927	24358	21636	23680	10024	86933	10474	19585	16403	18858	8045	69194	7611	20387	16612	19718	8082	72553	8392	18856	15675	18276	7506	66990	8178	17837	15123	17467	7317	63571	6994	28293	24519	27442	11281	99383	9041	29648	25831	29027	13229	104432	11969
AT1TE52535	ATREP3_RC/Helitron	2139	6670	5284	5134	1846	45884	5179	4701	3398	3810	1329	32039	3243	4990	3506	3907	1314	33829	3620	4689	3339	3925	1488	33769	3861	4444	3374	3382	1111	30371	3151	7690	5841	5869	1777	51325	4168	8626	6556	6596	2317	59093	5303
AT1TE52550	HELITRONY1B_RC/Helitron	1023	2572	2170	2405	397	20093	1042	2007	1586	1877	255	16273	543	2202	1732	2101	386	17653	954	1871	1490	1837	288	15558	738	1829	1433	1765	271	14867	720	3209	2704	3020	345	24996	758	3627	2925	3382	482	28661	1078
AT1TE52570	ATREP3_RC/Helitron	2295	3898	793	2389	16	52631	398	3037	1401	1841	39	41775	259	3396	919	2073	28	43797	252	3183	524	1917	14	41400	235	2921	331	1723	20	38223	266	4490	1224	2831	29	62027	425	5413	953	3355	28	70342	470
AT1TE52590	ATENSPM2_DNA/En-Spm	7714	30281	26775	29789	12783	112882	14058	23471	19860	22939	9455	89899	9924	24133	19898	24899	10272	93127	10923	22759	18834	22509	8981	86340	10109	23149	19922	22032	9362	86483	9747	34011	29626	32925	13662	126201	11561	34813	30259	34155	15115	132653	15563
AT1TE52605	HELITRONY1A_RC/Helitron	1668	5099	4598	4194	521	35652	1597	3553	3016	3035	374	25570	1054	3585	2963	3055	388	26241	1404	3703	3130	2976	366	25908	1210	3347	2826	2856	330	23934	903	5757	5036	4771	470	40721	1168	6730	5849	5558	721	46593	1765
AT1TE52610	ATENSPM2_DNA/En-Spm	3462	14360	12835	13217	4417	61920	5211	10782	9251	10157	3393	47662	4014	11021	9177	10331	3485	47832	4543	10501	8878	9977	3092	45950	3928	10397	8982	9447	3133	43820	3396	16183	14099	14870	4660	69064	3858	17176	15022	15100	5344	72049	6326
AT1TE52615	HELITRONY1E_RC/Helitron	1206	2583	2171	1837	305	24078	743	1875	1370	1334	218	17953	531	2031	1527	1512	246	20699	737	2024	1538	1395	206	19132	684	1848	1476	1218	215	16983	500	2908	2309	2288	312	28072	463	3442	2743	2587	473	31462	996
AT1TE52620	VANDAL3_DNA/MuDR	1421	5151	4471	4043	1434	30899	2606	3636	2958	2892	1101	22599	1903	3798	3024	3153	1159	23567	1919	4011	3202	3205	1060	24858	1979	3849	3154	3140	1089	24305	1665	5455	4542	4271	1460	32573	1946	5249	4365	4230	1621	31474	2522
AT1TE52700	ATHILA5_LTR/Gypsy	1531	3278	2721	4283	1122	33941	2023	2790	2159	3520	976	28107	1541	2421	1743	3326	864	26054	1646	2683	1998	3352	835	26445	1599	2623	2092	3642	1006	27177	1474	3488	2772	4743	1365	37142	1641	3726	2931	4794	1331	37992	2331
AT1TE52715	ATIS112A_DNA/Harbinger	1278	1538	1335	2966	608	24897	1215	1318	997	2374	536	20132	1089	1479	1110	2718	602	22293	1253	1421	1105	2619	540	22053	1150	1182	938	2278	466	18666	869	1954	1584	3689	864	28970	1030	2039	1699	3620	893	29158	1643
AT1TE52735	VANDAL3_DNA/MuDR	3140	7169	6093	12689	3873	53061	4499	5660	4365	10283	2906	43309	3320	6737	5117	11836	3328	49613	4252	5746	4378	10306	2801	43235	3536	5575	4487	10035	3033	41898	3192	8608	7114	15853	4775	62079	4201	8374	6869	15392	4887	60789	5391
AT1TE52740	VANDAL3_DNA/MuDR	2096	7643	6514	7156	2325	40751	3388	5757	4547	5351	1686	31259	2335	6110	4705	5821	1760	33249	2805	5660	4451	5424	1563	31369	2521	5204	4215	5022	1545	29053	2086	8062	6613	7717	2338	43225	2565	8670	7173	7762	2538	44459	3531
AT1TE52745	ATDNA2T9C_DNA/MuDR	1468	3257	2804	7138	2018	28740	2835	2392	1923	5624	1465	23095	1693	2911	2302	6172	1576	25440	2177	2487	2014	5626	1522	23206	2067	2566	2113	5409	1500	22566	1734	3962	3310	8892	2201	35309	2128	4530	3811	9986	2738	40625	2970
AT1TE52765	VANDAL4_DNA/MuDR	1790	4201	3520	7605	2724	34677	3003	3084	2367	5490	2001	24984	2112	3595	2606	6648	2290	30955	2719	3115	2399	5573	1919	26143	2458	3246	2547	5749	2029	26781	2116	4542	3674	8323	2781	37193	2256	4730	3826	8627	3232	36664	3116
AT1TE52780	ATREP18_DNA	1658	2215	1763	2004	555	31556	1545	1718	1114	1622	365	25133	1189	1830	1186	1748	442	23997	1344	1625	1073	1522	386	24315	1283	1684	1249	1579	469	22715	1173	2731	1912	2582	638	34946	1078	3011	2200	2733	717	35998	1862
AT1TE52795	ATGP1_LTR/Gypsy	7114	22015	18576	23934	12268	74787	10012	17204	13633	18699	9395	56721	6765	18889	14499	20464	9903	65796	8270	17124	13333	18100	8805	55806	7070	16943	13720	18212	8974	56821	6847	21880	17558	24534	12393	74076	7706	21414	17533	23293	12291	71386	8718
AT1TE52810	VANDAL4_DNA/MuDR	1145	4336	3800	4570	1052	16720	906	3400	2843	3613	789	13809	718	3847	3221	4054	902	15584	1016	3789	3064	3941	732	14773	788	3404	2900	3544	763	13067	627	5387	4682	5499	1028	20070	612	5358	4669	5504	1270	20197	1108
AT1TE52830	VANDAL5_DNA/MuDR	1233	2201	1850	5455	2151	23860	2280	1855	1417	4342	1531	18997	1740	1965	1522	4632	1656	20482	2132	1880	1441	4613	1684	20278	1910	1680	1333	4038	1549	18196	1549	2500	2023	6019	2353	25494	2005	2473	2053	5931	2412	26222	2640
AT1TE52845	ATCOPIA28_LTR/Copia	2043	7520	6578	3807	429	42744	1134	5998	4862	3065	363	34003	1066	6596	5278	3420	463	37876	1419	6325	5058	3325	332	36480	1142	5888	4809	3102	308	33925	876	8273	6937	4203	383	47126	781	9282	7836	4666	685	52505	1773
AT1TE52860	ATIS112A_DNA/Harbinger	6426	16431	13761	23872	8641	115354	11344	12754	9961	18698	6564	91575	8914	13830	10531	20201	6698	98077	10044	12814	10066	18676	5985	92428	9262	11720	9480	17491	6042	85378	7664	19196	15673	27946	9481	135063	9710	19296	15945	28692	10673	138492	13347
AT1TE52865	ATHILA4_LTR/Gypsy	3874	8744	7597	16307	7507	64008	8567	6602	5312	12153	5303	48347	5551	7132	5626	13257	5575	52444	6738	6327	5077	11762	5066	47420	6166	6371	5196	11858	5122	46685	5314	9810	8125	18261	8216	70588	7425	9670	8110	17785	8204	67866	8493
AT1TE52870	ATHILA4A_LTR/Gypsy	2504	6135	5274	7938	2922	42291	4806	5038	3989	6552	2343	34964	3702	5289	4050	6942	2388	37883	4143	4848	3844	6371	2194	34711	4067	4619	3731	6299	2402	33788	3574	7491	6185	9855	3527	52411	4408	7938	6575	10724	3964	56875	5859
AT1TE52880	ATCOPIA29_LTR/Copia	1233	3403	2933	4233	1602	25218	1619	2571	1998	3237	1079	19010	1136	3025	2385	3617	1299	22254	1546	2542	2022	3130	1015	18997	1292	2374	1945	3014	998	18156	958	3691	3058	4567	1455	27479	1125	3575	2964	4587	1773	26538	1767
AT1TE52885	ATENSPM10_DNA/En-Spm	2807	6358	5457	10850	3255	53476	4000	4853	3899	8791	2698	44065	3513	5966	4607	10374	2958	49872	4251	4946	3953	9207	2702	44962	4046	4489	3660	8623	2610	41169	2918	7198	5980	12133	3593	61127	3476	7342	6075	12333	4045	61323	5003
AT1TE52895	ATCOPIA28_LTR/Copia	2157	5330	4369	6562	2475	46933	3464	4346	3279	5414	1976	38767	2944	4379	3252	5475	1927	39528	3328	4267	3169	5293	1832	39106	3214	4128	3250	5159	1839	36941	2541	5656	4494	7088	2501	51357	2824	5846	4646	7217	2752	51193	3773
AT1TE52900	ATIS112A_DNA/Harbinger	2066	4311	3535	3988	1145	45907	2326	3501	2642	3273	887	37963	1915	3521	2624	3232	855	37006	2131	3351	2483	3244	833	37005	2040	3353	2593	3103	821	34764	1624	4760	3768	4343	1147	51653	1674	5360	4328	4832	1372	57501	2920
AT1TE52925	ATHAT3_DNA/HAT	4183	9935	8330	15257	4752	79149	6232	7674	5843	12166	3547	64596	4987	8470	6421	13424	3914	70170	5888	7302	5543	11950	3284	62789	4960	7357	5901	11947	3572	63296	4405	10623	8558	16992	4963	88956	4999	12029	9776	17697	5718	89141	7142
AT1TE52950	ATENSPM6_DNA/En-Spm	8533	35706	31403	25252	8654	141232	15340	27274	22870	19882	7021	112247	11871	29262	24135	21332	7333	120559	13726	27995	22983	20433	6666	113916	12738	26737	22733	19297	6641	109954	10951	41671	36069	29265	9742	162326	13549	44557	38596	30160	11022	168272	18383
AT1TE52970	ATHILA4A_LTR/Gypsy	2664	6142	5158	6552	2580	46830	6319	4369	3446	4857	1999	35062	4336	5607	4317	6002	2307	41982	5745	4734	3668	5055	1952	36688	4898	4315	3463	4797	1866	35702	4374	7213	5865	7805	3157	56334	5918	7598	6250	8211	3449	59204	7747
AT1TE52985	ATHILA0_I_LTR/Gypsy	3758	7574	6300	11421	5045	73944	10194	5752	4493	8409	3596	56077	7109	6316	4583	9137	3818	59744	7840	5518	4148	8328	3359	55377	7334	5526	4320	8284	3622	55013	6964	8706	6912	12754	5591	82035	9829	8632	6903	12526	5574	80853	10742
AT1TE52990	ATHILA5_LTR/Gypsy	1291	3747	3187	2964	1144	17155	2365	3209	2581	2628	1019	15129	1855	3601	2732	2884	1047	17110	2042	3311	2541	2636	982	14910	1923	2888	2231	2291	835	13456	1574	5037	4106	4044	1589	23044	2455	4084	3433	3171	1314	18798	2541
AT1TE53000	ATHILA3_LTR/Gypsy	5143	6465	5324	18251	8844	96441	15388	5283	3926	14031	6154	76970	10670	5594	3951	15131	6507	81520	12029	5244	3786	14156	6006	76294	11321	5150	3924	13594	6244	73540	10537	7712	6090	20331	9557	107855	14242	7970	6432	19940	9512	108316	16022
AT1TE53030	ATHAT3_DNA/HAT	3740	10140	8659	13510	4949	67101	9097	8387	6557	11144	3958	57899	7134	8999	6988	11657	3987	59519	7804	8097	6299	10624	3521	55491	7211	7438	6087	10021	3598	51891	6339	11880	9830	15835	5907	80418	8738	12848	10664	16288	6226	80876	10582
AT1TE53050	ATHILA8A_LTR/Gypsy	1667	5332	4491	3985	1367	28574	3646	4117	3378	3271	1148	22951	2798	4202	3280	3191	1077	22767	2810	4106	3295	3070	1048	22377	2771	4103	3397	3137	1098	22613	2757	5714	4684	4479	1506	31500	3281	6424	5362	4721	1833	33884	4241
AT1TE53060	ATHILA4_LTR/Gypsy	1066	2406	2153	3946	1963	16961	2537	1876	1637	3099	1498	14076	1959	2278	1858	3560	1696	15835	2325	2063	1705	3100	1391	14123	1922	1850	1608	3151	1526	13556	1899	2829	2451	4878	2361	20340	2518	2817	2516	4711	2453	19655	2902
AT1TE53065	ATHILA4A_LTR/Gypsy	1361	2413	2053	3109	1311	28081	4450	1903	1503	2344	917	21648	2813	2105	1562	2658	1066	25081	3295	1874	1458	2571	972	23091	3081	1862	1550	2430	1076	22085	3416	2736	2242	3564	1462	33099	3793	3171	2588	4114	1730	36539	4945
AT1TE53090	ENDOVIR1_LTR/Copia	5030	11228	9613	21621	10587	79013	13314	8617	6910	17129	8317	62578	9378	9202	7081	17983	8339	67123	10027	8720	6918	17278	7946	63048	9923	8336	6820	16534	7680	61543	9108	12667	10505	24953	12155	83711	11238	12789	10682	25131	12764	84658	13668
AT1TE53095	ATCOPIA58_LTR/Copia	1217	1916	1698	3577	2048	20809	4212	1483	1198	2652	1474	16328	2644	1634	1315	2931	1565	17590	3302	1610	1317	2712	1473	15845	2877	1487	1212	2848	1477	16526	2897	2210	1887	4050	2312	23009	3790	2391	2011	4274	2594	24142	4594
AT1TE53135	HELITRONY3_RC/Helitron	1159	2015	6	2756	7	30198	137	1410	5	1901	14	21038	79	1461	9	1967	4	22492	88	1459	4	1975	7	22122	92	1418	4	1852	9	21023	127	2195	6	3011	14	34436	185	2422	8	3263	16	37382	187
AT1TE53170	ATREP10D_RC/Helitron	2290	4010	3207	2516	181	51819	926	3090	2202	1976	183	40723	695	3342	2384	2049	174	43456	832	3208	2314	1906	156	40483	770	3072	2358	1907	167	38553	714	5086	3846	3131	202	63285	911	5572	4223	3513	257	71483	1169
AT1TE53215	HELITRONY1B_RC/Helitron	1018	1674	1054	2322	37	21373	237	1229	710	1685	74	14791	149	1314	739	1934	65	16389	192	1141	616	1772	58	15430	142	1054	626	1713	24	14521	129	1911	1158	2723	121	23265	295	2270	1387	3134	105	25897	248
AT1TE53250	ATREP4_RC/Helitron	3146	8086	6537	4896	693	69759	2562	6268	4757	3670	492	54784	1872	6472	4806	4072	592	56125	2214	6172	4582	3661	525	53164	2007	5889	4605	3459	477	49530	1777	10018	7858	6155	629	86335	2051	11394	8911	7009	984	98666	3039
AT1TE53265	ATREP4_RC/Helitron	2131	3564	2652	4015	803	46783	997	2583	1821	2876	498	34592	660	2892	1967	3295	607	37383	861	2582	1651	2895	545	33651	812	2485	1741	2875	542	31915	641	4362	3109	4808	788	54560	816	4889	3416	5293	1137	60644	1245
AT1TE53300	ATCOPIA29_LTR/Copia	2224	5026	4212	4186	931	48655	1653	4103	3192	3649	691	42390	1272	4272	3159	3756	766	43586	1565	3818	2905	3327	568	38649	1133	3773	2968	3317	636	38479	1060	5966	4781	4956	949	56083	1128	6346	5053	5269	1105	59810	1672
AT1TE53305	ATREP15_RC/Helitron	1000	2627	2253	1569	168	21716	509	1837	1552	1121	104	16485	343	2123	1714	1260	139	18992	527	1958	1544	1204	116	17908	487	1765	1487	1086	114	16692	373	3226	2728	1959	171	26276	422	3530	2979	2092	223	29728	530
AT1TE53320	ATCOPIA35_LTR/Copia	1258	4325	3651	2366	531	23990	1376	3654	2902	2005	492	20767	1247	3785	2942	2128	506	22366	1418	3753	2912	2073	399	21116	1151	3736	3118	2082	493	21344	1120	5090	4100	2760	500	28500	1042	4977	4037	2833	583	28324	1542
AT1TE53330	ATCOPIA64_LTR/Copia	3031	10439	9168	7622	1479	53992	2831	7630	6291	5708	1196	40291	2268	9166	7383	6869	1381	48226	2869	8401	6811	6164	1226	44249	2426	8151	6822	6110	1097	43351	1953	11667	9894	8753	1649	57560	2094	11151	9570	8439	2021	56256	3240
AT1TE53350	HELITRONY1B_RC/Helitron	3254	8489	6877	6486	579	69444	1055	6519	4887	5117	485	54183	1019	7110	5042	5610	522	59424	1248	6633	4919	5109	446	53409	896	6382	4995	5014	467	53074	847	10049	7849	7855	680	79306	1049	10556	8294	8474	894	87572	1523
AT1TE53370	ATHILA5_LTR/Gypsy	2049	3738	3070	6063	1605	40891	2855	3030	2339	4868	1127	31963	2005	3227	2298	5323	1216	35537	2590	3129	2341	5020	1091	32622	2310	3443	2653	5073	1154	33890	1893	4828	3802	7247	1764	47656	2382	4407	3520	7265	1779	48213	3230
AT1TE53375	ATGP6_LTR/Gypsy	2337	8402	6273	5578	315	39554	1671	5962	4131	3920	340	29715	1496	6855	4596	4427	319	34786	1686	6443	4315	4144	225	32799	1341	5988	4244	3921	209	28566	987	9240	6265	6000	317	44554	1181	9186	6404	5891	442	43330	1782
AT1TE53390	ATGP6_LTR/Gypsy	4050	16201	13708	6433	904	72454	4718	12548	10063	4939	780	56965	3853	13975	10954	5567	864	63460	4756	12368	9727	4861	617	56970	3488	12162	9678	4872	489	56587	2713	17103	14085	6968	915	78085	3705	17262	14201	6821	1122	79297	5174
AT1TE53395	ATHILA5_LTR/Gypsy	5081	7127	5827	16211	5667	91293	11826	5552	4196	12768	4073	73606	8276	5900	4384	13974	4568	81152	10016	5601	4106	13037	4173	75152	9251	5498	4301	12535	4270	73631	8524	8156	6577	18555	6564	100685	11329	7401	5898	16319	5880	91844	10952
AT1TE53415	ATHILA5_LTR/Gypsy	2307	3527	2731	5026	993	48439	2642	2682	1905	3812	742	40040	2310	2706	1922	4237	741	42220	2537	2532	1806	3870	653	39332	2174	2824	2112	3965	775	39588	2307	3963	3096	5889	1122	55406	2339	4308	3294	6135	1286	58541	3252
AT1TE53470	Unassigned_Unassigned	4080	14471	12859	11276	4183	67446	6464	11315	9482	8971	3132	54078	4708	12679	10448	9927	3521	59892	5860	11663	9820	9189	3176	55625	5161	10973	9483	8618	3019	51225	4216	16849	14392	13165	4214	77772	5317	16920	14632	13248	4897	77481	7159
AT1TE53510	SIMPLEHAT2_DNA/HAT	1280	6808	6074	2428	428	21732	2620	4645	3857	1687	333	15279	1542	4653	3875	1682	313	16368	1916	4319	3590	1588	266	14015	1476	4486	3868	1599	258	15298	1741	8958	7677	3023	418	25710	1960	10674	9192	3780	713	30893	3168
AT1TE53530	ATREP3_RC/Helitron	1247	2451	1656	1503	89	24493	418	2043	1178	1242	53	20234	249	2179	1238	1244	56	21165	313	2143	1220	1271	54	21125	334	2041	1197	1181	63	19335	199	3344	2164	1978	86	33145	390	3731	2214	2220	126	36077	540
AT1TE53540	HELITRONY3_RC/Helitron	1389	5664	4995	1694	452	24640	3925	3840	3160	1384	374	18397	2339	3697	2939	1212	269	18633	2720	3881	3122	1331	325	17923	2435	3267	2765	1088	210	15142	1907	7857	6693	2456	455	30296	2714	8873	7680	2672	666	34000	4366
AT1TE53560	ATREP5_RC/Helitron	1454	7217	6499	3670	1113	29135	2755	5007	4259	2499	764	20022	1507	5382	4534	2769	906	21647	1903	4718	3907	2334	704	19382	1692	4687	4090	2408	693	19514	1681	7782	6838	4004	898	31812	1955	9705	8587	4843	1562	38699	3223
AT1TE53635	VANDAL8_DNA/MuDR	9557	27210	23952	21672	9317	117694	19156	21356	17901	16878	6788	93880	12928	23460	19219	18657	7634	104518	15319	23222	17937	18558	4560	101385	5799	22255	17563	17923	4441	98649	5008	29958	25936	24280	9798	126243	14808	30793	26646	24758	10859	131199	19603
AT1TE53650	ATREP18_DNA	1934	535	473	370	189	16066	1939	427	375	284	131	13379	1570	445	376	324	154	13754	1658	395	349	302	123	13437	1299	422	369	267	113	12265	1043	655	551	460	213	18871	1430	643	537	478	219	19315	2058
AT1TE53660	VANDAL8_DNA/MuDR	6704	18646	16492	14781	6727	78631	15761	14412	12164	11347	4919	60762	10007	15784	13049	12445	5477	67233	11872	14985	11271	11935	2975	63502	4384	13584	10625	10731	2750	57899	3459	19856	17041	16153	7046	84920	12857	20297	17649	15949	7595	86353	16062
AT1TE53665	ATREP18_DNA	1674	996	854	259	187	9854	1790	824	696	183	116	8289	1145	893	740	188	134	8677	1314	757	615	196	119	7467	831	799	634	199	113	7344	723	1116	946	238	145	9707	1163	1295	1112	303	204	10546	1549
AT1TE53710	Unassigned_Unassigned	5314	18124	16256	15618	7133	64393	8516	14812	12540	12471	5652	53450	6084	15895	13221	13617	6177	55515	6720	14171	11981	12208	5349	49399	5976	14563	12530	12454	5566	51435	5877	21887	19093	18414	8793	70092	7724	21865	19167	18395	8970	69582	8539
AT1TE53735	ATLINE1_4_LINE/L1	2751	12046	10652	10297	2704	44385	3050	9397	7965	7768	2218	33726	2485	10172	8450	8684	2468	38286	3139	8969	7461	7526	1944	33536	2437	9046	7696	7623	2162	33968	2199	14179	12338	11409	3093	50278	2603	15491	13506	12609	3856	55171	4333
AT1TE53750	ATREP3_RC/Helitron	2183	6147	4981	4044	773	46267	3664	4647	3405	3009	556	34703	2413	5072	3661	3328	719	38477	3161	4708	3481	3168	616	35732	2842	4224	3202	2889	560	33198	2392	7034	5531	4489	728	50786	2806	8085	6130	5260	1087	58864	4072
AT1TE53765	VANDAL22_DNA/MuDR	10309	26857	22878	33809	14666	197859	26109	20713	16360	25824	10610	152588	16805	22297	17216	27911	11133	164594	19745	20488	15843	26033	10137	150650	17907	20520	16610	25802	10573	150258	17118	30919	25288	39337	16655	224589	22736	31583	25993	38851	16788	230934	27018
AT1TE53790	ATREP10D_RC/Helitron	1001	2902	2485	1761	306	21728	1754	1937	1579	1184	206	15792	1117	2190	1785	1317	241	16052	1215	2087	1745	1322	233	15985	1240	2049	1755	1281	214	15501	996	3092	2678	1965	313	23753	1127	3662	3127	2244	477	27038	1676
AT1TE53815	ATREP10D_RC/Helitron	5445	15619	13625	12947	2930	112312	5960	12111	9850	10412	2430	90053	4626	12263	9777	10650	2403	91553	5311	11994	9548	10110	2046	90742	4649	11814	9926	10451	2375	87401	4178	18207	15193	15055	3119	130243	4769	19721	16674	16423	3871	140554	7120
AT1TE53825	ATDNA1T9A_DNA/MuDR	3534	10707	9300	8810	2055	70986	4152	8357	6796	7102	1725	57087	3219	8470	6753	7295	1729	58198	3844	8099	6405	6722	1399	56064	3242	8251	6945	7185	1673	56475	3052	12762	10618	10366	2300	81919	3410	13378	11354	10727	2698	83725	4944
AT1TE53860	ATIS112A_DNA/Harbinger	1556	4884	4222	3024	737	30734	1624	4046	3238	2443	578	24849	1312	4502	3476	2822	727	27160	1761	3976	3141	2463	528	24021	1236	3964	3239	2442	590	24433	1149	6564	5414	3942	775	39871	1324	5915	4902	3672	909	37806	1892
AT1TE53895	ATIS112A_DNA/Harbinger	1116	4326	3737	1862	414	26095	1260	3320	2763	1468	322	19935	993	3192	2590	1457	337	19516	970	3072	2505	1391	293	18666	900	3049	2588	1349	293	18634	825	4963	4287	2243	399	29746	839	5218	4427	2260	455	32065	1294
AT1TE53915	ATGP1_LTR/Gypsy	1154	5502	3861	3572	554	16517	1747	4689	2813	3143	394	13943	1097	4680	2812	2924	507	13811	1438	3643	2200	2361	346	11528	1098	4396	2821	2825	421	13071	1000	6522	3941	4205	473	19166	1500	7039	4699	4241	690	20586	1834
AT1TE53925	ARNOLDY2_DNA/MuDR	1887	2782	2258	2268	291	45092	2083	2055	1531	1708	168	32754	1164	2207	1524	1786	202	34767	1507	1849	1374	1551	187	31986	1516	2023	1558	1669	187	32630	1244	3623	2844	2869	273	56461	1923	4210	3222	3267	386	63554	2530
AT1TE53960	ATLANTYS2_LTR/Gypsy	1373	4849	4283	3821	1607	16613	2125	3813	3232	3047	1220	13366	1378	4027	3450	3197	1322	14401	1890	3761	3027	3145	1154	13550	1491	3843	3268	3209	1354	13920	1672	5953	5214	4603	1901	20919	2370	6282	5510	5032	2138	22623	2689
AT1TE53970	ATCOPIA69_LTR/Copia	5046	12168	10340	19819	9446	79579	11274	9251	7283	15474	6857	63272	8014	9846	7549	16631	7044	67266	8488	9442	7395	15741	6707	63610	8205	8955	7236	15221	6808	63404	8067	15250	12424	24673	11620	93930	11558	14832	12237	24164	11114	90877	12326
AT1TE53975	ATLANTYS2_LTR/Gypsy	4624	17456	15374	13918	6707	68785	10669	13181	11021	10689	4860	52974	6860	14881	12259	11660	5173	58286	7798	12996	10715	10339	4627	51279	7077	12999	11111	10303	4725	51134	6539	20430	17607	16309	7578	79047	9557	21480	18742	17514	8221	84588	11560
AT1TE53985	ATHILA4B_LTR_LTR/Gypsy	1178	2538	2173	3900	2159	21088	4008	1884	1469	2875	1515	15690	2478	2029	1551	3050	1504	17003	2736	1916	1463	2948	1393	15927	2544	2029	1645	2880	1410	16111	2362	2974	2451	4592	2401	24812	3693	3337	2736	5321	2738	27987	4426
AT1TE53995	ATGP1_LTR/Gypsy	7572	26663	21591	26150	13128	92803	14520	20984	15127	20084	9056	75721	9724	22324	15822	22171	10003	79275	11075	20661	14712	20546	9227	73162	10193	20976	15593	20346	9452	71933	9771	30070	22067	29584	14280	105800	13509	30531	23679	28669	14163	105567	14677
AT1TE54000	ATGP3_LTR/Gypsy	2613	6929	5767	12118	5588	45365	6531	5057	3867	8625	3534	32196	4010	5961	4452	10079	4105	37479	4671	5364	4012	9020	3667	33887	4429	4736	3831	8166	3480	30156	3954	7313	5927	12872	5924	47850	5818	7355	6017	12831	5782	47803	6577
AT1TE54005	ATDNA12T3A_DNA	5031	21005	18605	12774	4117	85886	8925	15849	13273	9642	3042	65406	5630	16505	13802	10226	3359	69698	7038	15617	13030	9517	3065	65291	6377	15056	12766	9256	2855	64002	5830	24512	21172	14750	4467	99864	7444	27543	24076	16374	5495	110783	10431
AT1TE54020	ATREP2_RC/Helitron	1022	4034	1691	3823	1624	19292	3745	3637	1228	3194	1175	16093	2410	3181	1184	3118	1329	15630	2895	3138	1112	2792	1114	14865	2584	2816	1161	2639	1073	13820	2209	4634	1869	4531	1716	22816	3435	5317	2379	5122	2113	26128	4470
AT1TE54030	ATLINEIII_LINE/L1	1519	6404	48	6690	20	26988	100	4780	33	5081	11	20595	97	5000	43	5312	7	21564	103	4770	33	5048	30	20372	93	4795	32	4995	10	21129	86	5987	134	6198	28	26413	142	5275	32	5382	28	22852	89
AT1TE54075	ATHILA4_LTR/Gypsy	1209	3103	2614	4227	1238	24643	1883	2571	2024	3418	960	19317	1319	2824	2145	3618	1002	20746	1636	2719	2155	3539	921	20431	1453	2553	2014	3260	876	19263	1331	3918	3165	4858	1390	28228	1767	3988	3265	5222	1616	30182	2125
AT1TE54110	ATREP10D_RC/Helitron	1245	2618	2026	2183	794	28787	3706	2040	1411	1704	570	22232	2187	2016	1347	1757	675	22420	2918	2028	1352	1746	613	22314	2625	1894	1365	1590	562	20901	2330	3258	2042	2730	807	36085	3178	3745	2615	3144	1124	40353	4670
AT1TE54120	HELITRONY1B_RC/Helitron	3011	9236	6882	8543	1528	63251	3599	6484	4492	5879	1146	46555	2344	7004	4667	6300	1157	48886	2880	6851	4632	6089	1127	46764	2585	6100	4247	5578	964	43373	2193	10220	7078	9608	1510	72264	2946	11589	8455	10650	2139	80625	4361
AT1TE54205	ATREP5_RC/Helitron	1232	2850	9	1919	5	28973	155	2254	5	1486	5	21867	113	2309	10	1541	6	22843	79	2205	9	1475	9	22363	99	2223	9	1493	12	22416	127	3436	12	2371	10	34187	178	3569	12	2345	12	35519	186
AT1TE54225	ATREP3_RC/Helitron	1037	2341	18	2635	12	22804	123	1885	0	2132	9	18563	73	1777	57	2006	13	18352	77	1823	8	2043	9	18294	107	1746	5	2092	13	18825	77	2705	28	3019	10	26838	134	3093	9	3362	15	30002	119
AT1TE54235	ATMU1_DNA/MuDR	1363	1896	1645	3858	1215	28352	1377	1618	1222	3213	985	22462	1217	1905	1423	3768	1055	26602	1604	1790	1342	3518	967	25184	1370	1645	1316	3235	979	23041	1099	2325	1872	4591	1263	32160	1263	2352	1938	4643	1496	32244	1793
AT1TE54245	ATREP10D_RC/Helitron	1000	2208	1913	2756	322	18945	447	1534	1258	1857	247	12743	374	1547	1284	1910	279	12497	441	1554	1252	1995	233	13707	421	1515	1273	1822	238	11982	342	2257	1956	2663	331	18421	339	2558	2168	3002	481	20546	564
AT1TE54250	ATREP15_RC/Helitron	1453	1396	1077	1278	133	36378	733	1110	771	1047	106	27438	564	1173	787	1144	90	29198	645	1076	727	1047	85	28038	620	946	701	926	90	24882	427	1658	1247	1560	147	42391	552	1943	1469	1912	222	49450	1120
AT1TE54315	ATREP4_RC/Helitron	1126	2059	378	2313	16	25610	225	1612	83	1787	4	19493	153	1679	102	1872	8	19716	163	1548	249	1735	13	18778	202	1651	34	1918	13	20084	144	2482	14	2717	5	30259	221	2857	11	3213	21	35498	315
AT1TE54350	VANDAL3_DNA/MuDR	1638	9636	8869	9061	3461	22040	2037	7853	6766	7446	2637	18495	1509	8120	6950	7533	2815	18698	1821	7693	6711	7235	2572	17104	1440	7344	6476	6834	2473	16708	1435	12078	10773	10992	3906	26424	1945	12154	10900	11300	4697	27207	2494
AT1TE54400	ATCOPIA48_LTR/Copia	2857	5725	5039	14272	8543	47148	9161	4139	3426	10296	5918	34625	6032	4592	3682	11851	6958	39660	7602	4207	3391	10424	5776	35412	6164	3918	3236	9735	5511	31815	5544	6909	5801	17153	10570	56400	9927	6545	5731	16166	10337	53566	10608
AT1TE54410	ATREP10B_RC/Helitron	1302	2432	1652	1538	260	30555	623	1508	894	1047	159	20862	404	1629	952	1095	183	22098	530	1672	1073	1126	191	22634	576	1647	1066	1096	171	21117	394	2744	1922	1762	270	34460	471	3062	2098	1934	354	38267	880
AT1TE54440	ATGP5_LTR/Gypsy	1536	4198	3631	3644	1437	27221	2923	3290	2624	2706	981	21452	2277	3533	2717	3125	1250	23225	2494	3288	2606	2730	1035	21001	2250	3240	2658	2845	1057	22022	2083	4984	4135	4344	1619	32611	2742	5176	4310	4473	1919	34794	3637
AT1TE54445	ATCOPIA21_LTR/Copia	1092	3679	3229	3275	1338	16641	1910	2888	2348	2398	894	12995	1395	3093	2451	2827	1165	14137	1611	2893	2347	2457	962	13073	1413	2851	2378	2574	980	13863	1379	4349	3684	3928	1512	19970	1752	4501	3824	4020	1766	21038	2349
AT1TE54480	ATHILA5_LTR/Gypsy	19088	56114	44381	92204	35993	600654	84446	45661	32586	74145	26534	486569	57525	47448	32649	77789	27230	510419	63550	45968	32232	73946	26176	482473	61073	44659	33044	72504	26947	476075	59205	66754	50133	107795	41515	679284	76229	63478	48340	100759	38401	655811	80832
AT1TE54500	ATCOPIA25_LTR/Copia	1523	3539	3123	6598	2978	26885	3557	2798	2302	5532	2444	22237	2803	2650	2127	5170	2222	21551	2726	2495	2018	4816	1956	20047	2569	2719	2281	5194	2232	21089	2530	3728	3227	6955	3218	28816	3462	3634	3121	6923	3151	28662	3697
AT1TE54550	HELITRONY3_RC/Helitron	1053	3335	2843	1004	244	21455	794	2288	1825	697	197	16179	596	2521	1956	745	207	16655	651	2292	1786	690	169	17254	740	2311	1901	661	178	14736	429	4087	3441	1262	266	26691	529	4713	3899	1349	431	29198	950
AT1TE54560	ATREP10D_RC/Helitron	1079	3782	2706	2052	178	24072	1329	2817	1906	1642	227	18913	971	2901	1980	1666	271	19305	1375	2896	1976	1704	252	19087	1072	2774	1906	1663	171	18417	1040	4926	3429	2656	240	31056	1093	5185	3607	2849	410	33375	1602
AT1TE54585	ATCOPIA93_LTR/Copia	5353	14791	12638	9275	2213	96643	9091	12006	9484	7579	1859	78095	6921	13094	10232	8413	1988	86612	7888	11870	9225	7647	1655	78081	6762	11776	9495	7544	1772	76621	6505	16744	13826	10715	2692	107989	9051	16513	13732	10505	2656	105882	9102
AT1TE54605	ATREP19_DNA	1043	1588	1193	3505	262	21428	598	1194	569	2632	191	16974	512	1156	532	2604	174	17454	667	1205	825	2726	173	16212	555	1081	758	2546	169	15166	445	1866	1138	4138	304	25331	485	1997	1052	4617	268	27935	792
AT1TE54625	ATCOPIA35_LTR/Copia	5370	13681	11466	14425	4802	95379	8965	11131	8518	11625	3870	78461	6505	13031	9685	13478	4336	91069	8322	11408	8473	11621	3606	79409	6844	11215	8996	11586	4159	78858	7470	16671	13415	17021	5817	109354	9102	15422	12417	15895	5230	101090	8865
AT1TE54655	ATHILA5_LTR/Gypsy	2268	5333	4547	6841	2829	38240	5591	4400	3436	5560	2217	31290	4019	4582	3552	5809	2310	32638	4618	4126	3230	5530	2236	30948	4162	4229	3386	5274	2232	29453	3980	6236	5048	8132	3531	45354	6180	6197	5108	7928	3349	45949	6407
AT1TE54665	ATHILA0_I_LTR/Gypsy	3024	4154	3451	10040	5279	58576	8349	3246	2488	8018	3756	46834	6008	3617	2681	8844	4043	50946	6692	3354	2552	7968	3770	46838	6634	3244	2566	7849	3811	44862	5816	4981	4011	11951	5843	67940	7880	4844	3973	11931	6052	67104	8858
AT1TE54670	ATREP5_RC/Helitron	3060	10465	9130	5555	1292	65545	4415	7341	6009	4044	899	46996	2714	8029	6428	4240	961	49378	3421	7356	6019	3896	912	46412	2996	6708	5609	3576	774	43227	2392	11772	9980	6133	1165	72918	3002	13548	11489	7123	1605	83178	4479
AT1TE54675	ATREP5_RC/Helitron	1177	3110	2363	4292	1326	25119	2103	2316	1589	3228	949	18976	1256	2384	1566	3183	1030	19974	1731	2201	1487	3038	934	18991	1529	1876	1345	2624	741	16918	1269	3632	2355	5016	1044	30166	1514	4370	2910	6042	1709	35103	2442
AT1TE54710	ARNOLDY1_DNA/MuDR	2016	5043	4110	1589	324	45236	4716	3789	2772	1211	226	34967	2961	3803	2676	1235	236	36398	3589	3892	2817	1208	241	35727	3695	3677	2821	1227	243	33741	3372	6417	4969	2087	345	56034	3744	7416	5673	2484	490	63318	5570
AT1TE54720	ATREP15_RC/Helitron	1082	865	711	1827	503	22717	1906	735	562	1571	434	18991	1453	710	530	1602	423	19040	1726	738	579	1517	396	18603	1596	664	517	1398	379	17251	1318	1124	859	2271	413	27244	1306	1345	1048	2730	747	31752	2383
AT1TE54760	ATENSPM1A_DNA/En-Spm	4094	14857	13389	13330	6248	63426	9909	11429	9868	10286	4664	47796	6845	13155	11166	12154	5612	55505	8335	11507	9731	10303	4556	49037	7768	11662	10232	9856	4516	46859	6669	18358	16223	16451	7371	75562	9619	19147	16763	15576	7480	76580	11549
AT1TE54770	HELITRONY3_RC/Helitron	3925	10917	6575	7849	585	80379	3782	8151	4246	6289	502	63855	2791	8889	4849	6749	484	68305	3393	7807	4236	5892	488	62034	3212	7865	4455	5931	375	61178	2514	14566	8700	10027	680	98323	3700	16242	9595	11327	924	109753	4552
AT1TE54795	BRODYAGA2_DNA/MuDR	1281	3374	2986	2749	1520	23919	5136	2563	2104	2026	1060	16523	3098	2731	2237	2188	1205	18186	3846	2371	1987	1911	1093	16001	3663	2193	1861	1830	1003	14156	3119	3895	3331	3080	1637	26000	5017	4757	4014	3784	2113	31233	6649
AT1TE54805	ATLANTYS1_LTR/Gypsy	11197	49728	44179	37092	19273	120949	22376	39530	33391	29523	14936	95675	14866	40844	33748	30484	14957	97407	15938	38132	32018	28217	14096	92156	15606	35625	30950	26229	13495	85053	14240	56314	49233	41834	22380	135475	22070	57001	50282	42225	22377	138246	24979
AT1TE54835	ATCOPIA25_LTR/Copia	1590	5522	1837	6392	35	28044	124	4429	1237	5107	27	22357	81	5098	1636	5599	20	24690	91	4280	1410	4727	30	20870	96	4758	1338	5341	22	24161	86	6085	2107	6622	36	29373	125	4996	1768	5482	19	24285	103
AT1TE54900	ATREP4_RC/Helitron	1894	4744	2188	3787	32	44520	308	3675	1449	2979	25	35701	216	3860	1473	3021	23	36151	210	3519	1401	2855	27	33653	216	3461	1564	2627	44	31926	257	5426	2758	4416	41	52920	380	6100	3083	5001	47	58484	429
AT1TE54925	ATMU10_DNA/MuDR	4642	14969	12960	15764	7541	76901	11488	11485	9142	11996	5713	58666	8232	12487	9860	13357	6506	66070	10862	10903	8796	11807	5356	57993	8302	10614	8792	11261	5258	54077	7712	17184	14342	17929	8765	82486	11477	18116	15398	18704	9476	86576	14115
AT1TE54975	ATLINE1_2_LINE/L1	1547	6299	5489	4336	1846	18353	2842	4410	3713	2975	1260	13299	1908	5228	4244	3541	1438	15069	2130	4936	4084	3369	1366	14341	2287	5152	4293	3465	1450	13957	2036	6115	5244	4039	1848	16732	2564	6457	5580	4238	1981	17676	2847
AT1TE54990	ENDOVIR1_LTR/Copia	2795	5590	4543	8952	4315	39327	6096	4501	3313	7303	3192	30927	4040	4809	3474	7831	3441	33603	4745	4477	3258	7401	3238	30978	4604	4105	3181	6829	3210	28633	4280	5036	3921	9120	4379	35399	4778	5078	4110	9072	4385	34096	5524
AT1TE55000	ATCOPIA41_LTR/Copia	3365	7007	5958	12158	6099	45931	7259	4888	3839	8248	3781	31845	4607	5741	4400	10131	4574	37624	5825	5230	4010	8731	4070	34695	5499	5094	4070	8732	4102	33332	5075	7759	6366	13041	6488	48442	6777	8089	6720	13311	6647	49571	7955
AT1TE55015	ATDNA12T3_2_DNA	1011	3792	3406	2732	1320	17173	2839	2617	2258	1930	950	12137	1620	2789	2350	1982	922	12393	1808	2782	2377	1992	982	12996	1937	2546	2227	1897	898	12138	1634	4294	3805	3121	1357	18758	2206	4029	3602	2978	1574	18430	2674
AT1TE55070	ATCOPIA41_LTR/Copia	3406	7524	6348	12350	6046	45878	7281	5791	4547	9308	4381	36306	5204	6571	5087	10782	4862	40439	6135	5796	4569	9646	4485	35532	5436	5644	4511	9242	4230	34790	5010	8403	7026	13583	6837	49079	7027	8589	7156	13496	6686	49722	7662
AT1TE55075	ENDOVIR1_LTR/Copia	2782	6050	4991	9789	4677	41164	5888	4696	3654	7494	3386	31713	4174	4804	3577	7846	3499	33800	4669	4273	3154	7017	3133	30030	4072	4506	3577	7155	3319	30857	4071	5353	4186	9301	4536	35297	4777	5507	4359	9598	4543	36754	5179
AT1TE55100	ATREP4_RC/Helitron	2554	11402	9633	6846	1006	49822	2646	8556	6821	5045	738	36558	1842	9429	7471	5613	902	40471	2259	8360	6565	4965	773	36061	2109	7842	6539	4632	728	33993	1917	13974	11568	8202	1017	59781	1857	14873	12241	8980	1420	66071	3028
AT1TE55255	ARNOLDY2_DNA/MuDR	2451	4387	1881	2955	183	62759	5139	3144	1118	2183	108	45312	2820	3237	1169	2158	130	45039	3738	2987	1026	2014	131	43799	3422	2819	1021	1845	113	40800	2993	5350	2135	3569	172	78437	4378	6003	2380	3907	238	86937	5780
AT1TE55295	ATLINE1_4_LINE/L1	1374	4962	4361	4304	1687	23221	3015	3772	3145	3212	1325	17815	2325	4657	3823	3992	1631	21817	2907	3777	3066	3143	1276	17941	2422	4022	3433	3360	1393	18627	2293	5801	5007	4919	2078	26773	3143	6434	5507	5384	2295	29476	3858
AT1TE55320	ATENSPM6_DNA/En-Spm	8743	38386	34040	23464	10136	136552	20223	29694	24811	18575	7732	108396	14022	32631	27137	20620	8532	120122	17283	29726	24907	19477	8017	109785	15773	28816	24577	18051	7796	106553	15170	46505	40896	28122	12450	161586	21423	48672	42658	28312	12465	169058	24342
AT1TE55400	ATREP10D_RC/Helitron	1046	1837	6	125	0	26336	122	1218	203	62	0	18533	99	1573	198	103	1	22680	95	1491	130	107	0	21571	122	1315	31	82	0	19406	108	2045	248	125	0	30030	158	2196	372	140	0	33597	206
AT1TE55450	ATREP15_RC/Helitron	1463	2815	2233	1654	438	34727	2391	2155	1630	1288	317	26095	1477	2480	1786	1471	350	29103	1723	2119	1571	1248	317	26101	1624	1897	1476	1134	275	23204	1404	3375	2617	2056	513	41051	1983	3768	3049	2288	567	44705	2723
AT1TE55575	ATREP5_RC/Helitron	2736	10018	8322	7271	1266	64810	3038	6978	5272	5229	807	44959	1729	7735	5726	5674	1018	47660	2508	6715	5214	5204	852	44702	2209	6387	5156	4942	828	42475	2044	11836	9418	9000	1198	76507	2417	13328	10446	10327	1833	86288	3722
AT1TE55590	ATREP3_RC/Helitron	1769	6506	5028	3703	790	35237	3698	4218	2850	2439	496	24064	1923	5198	3436	2935	687	29763	3003	4680	3177	2734	554	26062	2085	4209	3018	2471	472	23513	2129	7988	5820	4634	797	43123	2925	8984	6405	5264	1033	49532	3939
AT1TE55630	HELITRONY3_RC/Helitron	2008	5308	2687	3331	154	42241	710	4230	1708	2697	121	34006	461	4602	1820	2970	153	38084	558	4093	1816	2739	132	35214	524	3872	1756	2628	115	32895	533	6755	3173	4384	164	55025	757	7911	3696	5092	232	63684	813
AT1TE55670	ATREP3_RC/Helitron	3353	10114	6863	7756	1487	70681	5619	7209	4437	5547	992	53074	3557	7549	4472	5875	1121	54027	4416	6809	4245	5270	1082	49151	3980	6592	4183	5069	937	47745	3654	11390	7326	8368	1228	77531	4526	12856	8151	9686	1724	89347	6212
AT1TE55675	ATREP10D_RC/Helitron	1315	2893	2372	3331	353	28251	1426	2149	1619	2501	276	21315	831	2240	1614	2562	327	20941	1099	2159	1607	2462	414	20689	1223	2168	1699	2364	312	20012	913	3344	2593	3999	373	32312	1130	3845	2994	4483	750	36667	1916
AT1TE55715	ATREP10D_RC/Helitron	1432	5415	1025	3167	18	26640	347	3708	627	2215	12	18856	223	4049	715	2426	15	20835	252	3906	605	2252	10	20053	274	3716	630	2208	15	18971	264	6445	1497	3725	21	32823	367	7309	1403	4264	15	37341	412
AT1TE55765	VANDAL1N1_DNA/MuDR	1776	10458	9015	5113	1728	35676	3062	7648	6265	3692	1189	25983	1820	8134	6373	4075	1352	28603	2343	7416	5878	3652	1231	25803	2043	6986	5800	3585	1196	24903	1884	12456	10290	6233	1810	41983	2593	14095	11785	6464	2141	47013	3028
AT1TE55795	ATCOPIA4_LTR/Copia	4711	17043	15213	14439	6526	60153	10684	13695	11421	11479	5494	48991	7838	14004	11461	11586	5276	50732	8522	12817	10625	10996	4859	46742	7811	12727	10803	10531	4797	45946	7131	20006	17335	17173	8163	69498	10972	19320	16900	16612	8034	68012	11893
AT1TE55810	ATREP10C_RC/Helitron	1478	3188	2557	2115	306	31261	1937	2442	1816	1558	283	23749	1407	2644	1816	1793	315	26298	1636	2363	1669	1590	246	24271	1474	2354	1784	1541	249	23088	1398	4102	3113	2623	353	39320	1833	4685	3488	3046	495	45604	2678
AT1TE55845	ATREP3_RC/Helitron	1665	3322	2570	1723	65	38135	1613	2437	1784	1219	37	28982	1053	3019	2060	1510	52	33356	1300	2552	1749	1315	44	30626	1068	2336	1738	1192	28	28171	1070	3904	2807	2045	52	45468	1451	4504	3267	2256	81	51486	1945
AT1TE55855	ATHILA8A_LTR/Gypsy	1199	3833	3329	1615	284	16593	962	2859	2215	1237	151	13179	383	3473	2763	1523	309	15844	913	2839	2266	1203	197	12012	559	2734	2269	1145	214	12544	509	4568	3856	1858	282	20122	694	4204	3556	1700	345	20245	1187
AT1TE55890	ATREP10D_RC/Helitron	1430	3467	1791	948	38	34470	1326	2555	964	709	33	26222	1108	2716	1268	758	59	28430	1570	2570	1140	761	30	25522	1042	2322	1063	714	30	23544	939	4130	1924	1147	53	42926	1592	4534	2383	1213	56	47203	1990
AT1TE55920	ATHILA8B_LTR/Gypsy	1206	3753	3203	3455	1381	23287	2219	3020	2462	2641	1053	18812	1537	3345	2636	3201	1192	20644	1931	2854	2274	2585	966	17548	1632	2890	2347	2665	977	17919	1516	4049	3351	3727	1464	26138	2154	4380	3627	3994	1557	27188	2433
AT1TE55925	ATREP11_RC/Helitron	1838	4883	4159	3776	895	39477	3914	3649	2813	2729	670	29113	2397	3855	2813	2946	688	31782	2880	3385	2555	2600	625	28092	2523	3043	2458	2360	542	26020	2214	6068	4646	4506	821	48338	3124	6595	5187	4886	1170	53937	4224
AT1TE55985	ATREP3_RC/Helitron	3481	11212	7026	8801	3539	68905	8065	8443	4821	6527	2234	51607	4488	8983	5055	6909	2527	54121	5611	8633	5007	6703	2508	52748	5413	7677	4434	6078	2223	47262	4501	12949	8119	9928	3298	79421	6082	15108	9385	11587	4241	92688	8602
AT1TE56110	ATREP10D_RC/Helitron	1028	1067	364	1550	53	21986	1018	837	226	1334	98	17638	1049	850	215	1418	69	18460	1111	830	199	1397	70	17377	1117	723	219	1150	53	15655	771	1320	406	1885	52	27027	969	1538	481	2323	96	31527	1731
AT1TE56135	VANDAL4_DNA/MuDR	19355	56148	48278	78232	37022	351296	44965	43820	34856	60885	26721	273676	30917	48421	37722	66796	29092	298650	36834	44101	34583	60508	26222	274182	33357	41586	34561	58167	26775	261495	31242	65739	54970	91504	42256	405632	44632	71149	59776	96987	46346	429235	53315
AT1TE56140	VANDAL4_DNA/MuDR	3545	7771	6596	15073	7818	68576	8799	6277	4872	11833	5609	54214	6140	6552	4919	12722	5810	57293	7001	6204	4733	11661	5495	53366	6735	5635	4588	10724	5377	49185	5922	9123	7530	17447	8675	78693	8951	10061	8326	18892	9662	85842	10718
AT1TE56170	ATREP5_RC/Helitron	2758	12279	10373	7259	3343	53434	8702	8679	6774	5094	2167	38383	4729	8952	6792	5357	2411	40048	6030	8753	6765	5346	2432	38510	5841	7695	6071	4539	1950	34827	4726	13676	10879	7814	2941	59643	6376	16067	13235	9211	4057	68939	9024
AT1TE56245	SIMPLEGUY1_DNA/Harbinger	1099	7949	7256	3616	974	17624	1485	4669	4061	2168	556	10516	743	5360	4533	2457	715	12333	1036	5526	4792	2441	608	12428	930	4713	4143	2202	590	11465	866	10429	9310	4636	1024	22158	1184	11020	9875	4950	1311	23279	1715
AT1TE56255	ATREP5_RC/Helitron	2825	9876	7104	6310	2486	57435	7122	7154	4767	4730	1723	42096	4100	7619	5053	5130	2058	45095	5294	7400	4964	4910	1883	43669	4924	6664	4415	4303	1522	39188	3929	12169	8651	7870	2598	69476	5581	13721	9773	8914	3388	79191	7875
AT1TE56260	ATREP5_RC/Helitron	2239	8117	6983	5229	2480	44740	6776	5681	4671	3769	1717	31898	3882	6188	4960	4253	2052	35217	4982	6004	4867	4010	1876	33592	4631	5271	4318	3389	1517	29565	3676	10044	8492	6537	2591	54784	5306	11352	9550	7453	3381	62691	7437
AT1TE56300	ATREP3_RC/Helitron	2125	8891	7168	4758	1434	46446	5921	6599	5011	3634	1012	34355	3777	6980	5101	3842	1063	37062	5057	6517	4856	3541	1036	34534	4101	5943	4537	3188	897	31018	3464	10112	7887	5700	1433	53403	5142	11637	9039	6182	1761	60461	6783
AT1TE56360	ATREP4_RC/Helitron	1022	1489	1089	1922	323	20766	851	1213	885	1558	295	15835	890	1168	774	1573	264	16537	1012	1136	773	1517	230	16185	914	1119	796	1461	253	15130	630	1760	1305	2497	444	25259	1041	2150	1601	2846	638	29139	1601
AT1TE56365	VANDALNX1_DNA/MuDR	1596	8964	8008	5711	2002	27452	2361	6724	5809	4204	1582	20370	1747	7608	6353	4696	1771	22939	2146	6907	5905	4491	1597	21325	1765	6818	5931	4125	1408	20816	1723	9951	8716	6617	2391	30331	2067	11202	9854	7249	2798	33115	3012
AT1TE56390	ATCOPIA79_LTR/Copia	5341	6391	5058	26893	14797	88565	16000	5090	3531	21520	10037	70034	10372	5488	3736	23033	10906	75367	11858	5051	3471	21165	10361	69158	11534	5001	3709	20761	10670	68341	11398	7531	5624	31987	17054	103648	16923	7173	5583	30487	16780	98410	17228
AT1TE56420	VANDAL1_DNA/MuDR	15006	32120	27921	25572	12523	106933	18936	23998	19625	19287	8887	80785	11703	27775	22422	22037	10333	91284	14629	24983	20256	19801	9195	82739	13159	23718	19955	18627	8839	78201	12492	26186	21971	20711	10244	88317	13314	28434	24264	22674	11157	94685	15812
AT1TE56425	VANDAL1_DNA/MuDR	14956	32120	27921	25572	12523	106019	18777	23998	19625	19287	8887	80106	11588	27775	22422	22037	10333	90539	14484	24983	20256	19801	9195	82076	13042	23718	19955	18627	8839	77535	12386	26186	21971	20711	10244	87218	13150	28434	24264	22674	11157	93484	15635
AT1TE56445	ATCOPIA1_LTR/Copia	5115	9893	2819	24324	84	109495	465	7508	1983	18274	114	81557	344	7824	2159	18937	213	86870	445	7739	1949	18671	265	83993	355	6971	1762	17481	187	80057	347	10052	3058	24425	192	108765	472	9130	3117	22239	128	100657	438
AT1TE56505	ATLINE1A_LINE/L1	3137	12308	10980	11900	5406	50996	5796	10309	8690	10042	4189	42698	4236	10517	8644	10315	4291	43720	4656	9959	8365	9780	4074	42374	4391	9576	8206	9351	3935	39745	3740	15135	13159	14321	6386	59895	5707	15712	13760	14820	6668	61546	6525
AT1TE56565	TNAT1A_DNA	1036	6757	5838	1450	175	17819	2122	4605	3589	1021	120	12897	1144	5172	4029	1057	174	14026	1567	4419	3509	1009	170	12046	1680	4831	3858	919	131	12361	1336	7919	6341	1498	154	20100	1753	9742	7956	1686	278	22502	2404
AT1TE56585	ATREP10A_RC/Helitron	2057	6666	5701	2516	760	40122	4674	4850	3662	1843	527	30683	3015	5086	3779	1945	522	31834	3415	4999	3985	1866	498	31115	3205	4485	3632	1669	488	27492	2911	8146	6434	3047	848	50028	4167	9258	7198	3496	999	58048	5403
AT1TE56620	ATREP15_RC/Helitron	4151	10377	8143	6424	1188	82364	5205	7645	5532	4698	891	60229	3278	8112	5600	4985	1002	64566	4422	7202	5179	4480	822	58299	3410	6588	4900	4223	801	53695	3376	12432	9348	7846	1182	100175	4159	14522	10893	8985	1709	117065	6260
AT1TE56640	ATREP11_RC/Helitron	2858	11035	8588	5887	443	67030	1345	8150	5997	4454	340	50202	845	8321	6222	4572	470	51084	1131	7805	5654	4396	388	49635	1111	7140	5348	3869	360	44654	907	12430	9395	6749	455	77543	1274	13745	10347	7460	611	85988	1609
AT1TE56765	ATREP3_RC/Helitron	1256	5139	4179	2991	269	32699	1019	3721	2839	2109	203	24935	820	3868	2897	2252	217	25789	1062	3646	2632	2109	179	24206	808	3381	2671	2049	224	22126	674	5443	4237	3091	220	30917	627	6286	4902	3522	424	35418	1379
AT1TE56775	ATREP4_RC/Helitron	1288	6190	5160	3230	263	41612	1094	4588	3491	2483	209	31286	874	4866	3631	2665	230	32687	1114	4588	3467	2539	223	30202	923	4489	3595	2457	216	29934	707	7530	5981	3911	268	49952	918	8282	6635	4376	439	54467	1625
AT1TE56795	HELITRONY1E_RC/Helitron	1270	6188	5176	3333	263	44399	947	4417	3363	2375	208	31735	742	5074	3849	2709	223	36785	994	4616	3522	2525	201	33380	781	4325	3480	2286	178	31605	751	7614	6061	4172	290	57173	772	8305	6597	4663	418	61949	1379
AT1TE56835	BRODYAGA1A_DNA/MuDR	1119	5326	4804	3521	2058	18711	3868	3971	3328	2611	1425	13940	2644	3813	3344	2569	1564	13590	2913	3972	3460	2678	1552	13980	2787	3970	3468	2620	1461	13837	2589	6555	5664	4450	2351	22820	3277	7610	6833	5028	3135	24924	5070
AT1TE56990	ATHAT1_DNA/HAT	1292	3473	2974	3504	1229	27151	1731	2796	2183	2837	1099	22603	1525	2806	2117	2836	1016	22856	1812	2555	1957	2496	789	20410	1195	2545	2017	2546	895	20524	1193	3963	3177	4018	1348	30497	1654	4320	3502	4311	1658	32496	2401
AT1TE57025	ATCOPIA63_LTR/Copia	2392	4940	4097	4127	1344	23008	1827	3584	2655	2967	820	16802	1149	3826	2869	3253	901	18951	1431	3547	2614	2961	722	17117	1040	3636	2847	3150	793	17238	1016	3644	2833	3400	1075	17356	1101	3719	2970	3192	1096	16909	1253
AT1TE57160	HELITRONY1E_RC/Helitron	1008	1036	445	1972	83	23690	1082	747	287	1363	68	17494	851	822	317	1542	95	18870	1199	731	275	1404	74	17273	979	748	304	1425	62	16756	691	1175	427	2256	104	27228	1084	1317	552	2584	125	32081	1425
AT1TE57175	ATREP3_RC/Helitron	1387	3138	91	3096	16	32701	198	2385	8	2280	10	24295	103	2520	6	2388	11	26284	137	2440	208	2335	8	24328	122	2333	98	2224	13	21969	124	3547	26	3403	22	37983	206	4084	56	3944	14	42230	247
AT1TE57200	ATCOPIA75_LTR/Copia	4859	24644	766	16316	68	75983	291	19416	271	12990	44	60508	266	20212	421	13494	58	64113	247	19729	483	13144	47	60387	293	19772	487	13264	51	62450	258	24562	822	16166	72	75478	293	20406	1076	13202	59	62609	284
AT1TE57220	ATLANTYS1_LTR/Gypsy	3912	19132	17037	14247	7241	42758	7482	14988	12554	11085	5486	34267	4953	15761	12913	11823	5640	36161	5238	13917	11513	10357	4910	30881	4667	14284	11964	10822	5223	32086	4677	22714	19594	16980	8747	51046	7699	22811	19667	17086	8646	51279	8510
AT1TE57235	SIMPLEHAT1_DNA/HAT	1125	6077	5654	2465	1392	14165	5126	3715	3244	1783	979	10310	3213	4160	3674	1810	1044	10840	3949	3490	3082	1708	1003	10021	3843	3570	3259	1822	1022	10699	3796	7785	7085	3393	1720	19284	5488	8202	7544	3679	2090	20833	6450
AT1TE57480	HELITRONY3_RC/Helitron	1175	1179	778	829	21	29310	1210	937	549	662	11	23134	682	989	548	692	17	24373	854	834	496	611	8	22516	778	802	458	571	13	20197	689	1611	1038	1050	23	36779	1412	1654	1052	1157	31	40729	1469
AT1TE57530	ATCOPIA49_LTR/Copia	5184	10499	7660	22910	10570	85360	9608	8144	5769	18721	7616	69912	6763	8322	5773	19060	7637	71084	7114	8232	5576	18847	7667	70153	7087	7983	5501	18730	8011	70123	7110	12916	10152	29222	13924	101966	11978	11469	8809	27856	12370	95032	10257
AT1TE57560	ATREP15_RC/Helitron	2254	4729	3187	4604	647	45307	1738	3499	2160	3319	443	32630	1205	3856	2328	3727	497	36733	1588	3655	2256	3555	461	35230	1459	3436	2187	3210	414	32120	1173	5313	3461	5126	469	50397	1317	5966	3866	5866	786	56945	1825
AT1TE57620	ATLINEIII_LINE/L1	1311	3535	11	5318	14	22590	84	2997	6	4448	12	18781	73	3216	9	4800	23	20618	96	2972	10	4453	16	19098	74	2838	32	4289	19	18551	68	3892	78	5944	43	24616	108	3774	72	5642	13	22829	88
AT1TE57635	ATREP10A_RC/Helitron	1501	4265	3733	1198	549	35173	4896	3413	2788	967	375	28639	3276	3387	2733	978	422	28373	4165	3167	2591	915	419	25824	3544	2962	2514	878	344	24346	3262	4729	4021	1392	513	40532	3756	5840	4907	1576	639	48708	5584
AT1TE57640	ATREP10A_RC/Helitron	1406	4068	3571	821	454	33389	4654	3239	2680	662	310	26974	3088	3220	2614	665	343	26804	3954	3005	2483	636	340	24397	3366	2808	2398	595	292	23036	3091	4472	3819	936	434	38382	3598	5551	4704	1114	547	46202	5304
AT1TE57655	ATHILA4_LTR/Gypsy	2521	5904	5079	7975	3975	43747	6619	4693	3671	6557	3041	34567	4254	5444	4295	7216	3356	39114	5511	4421	3500	6099	2818	34592	4740	4317	3555	5988	2811	33121	4360	7193	5962	9835	4713	53254	7100	7206	6048	9795	4703	54593	7641
AT1TE57695	VANDAL3_DNA/MuDR	1142	6734	6126	6767	1736	15323	1288	4922	4258	4892	1434	11211	903	5582	4755	5602	1673	13032	1218	5002	4214	5079	1163	11485	873	4369	3799	4390	1225	10418	885	7524	6580	7422	1954	16853	1223	8163	7150	8222	2610	18723	1689
AT1TE57770	HELITRONY1D_RC/Helitron	1408	3972	3391	3539	1340	19093	1392	3041	2401	2513	936	14764	952	3511	2599	3194	1304	16195	1225	3543	2848	3127	1235	16556	1221	3275	2608	2922	1064	15399	1063	5115	4235	4551	2026	25022	1917	5468	4446	4929	2177	26828	2199
AT1TE57805	ATCOPIA15_LTR/Copia	3705	7474	178	19819	65	70919	272	6046	88	15775	62	56380	239	6566	226	17539	67	61544	257	5958	29	15185	60	54810	206	6032	25	15831	65	56193	214	7547	205	20642	74	70319	265	6897	180	18942	74	64185	220
AT1TE57820	ARNOLDY2_DNA/MuDR	1631	2400	1879	1892	842	40733	3123	1729	1215	1390	568	30449	1843	1781	1177	1572	696	30313	2234	1663	1101	1258	522	27916	1946	1572	1084	1270	518	27782	1936	3050	2280	2701	1060	52031	3086	3220	2253	2875	1299	56146	3852
AT1TE57885	HELITRONY1B_RC/Helitron	1068	3330	1811	1454	318	21026	873	2567	1208	1087	232	16466	552	2683	1245	1166	259	17345	649	2503	1161	1162	272	15857	588	1952	916	818	169	12968	458	4349	2151	1987	473	25652	849	4736	2413	2146	528	27210	960
AT1TE58050	ATREP10D_RC/Helitron	1810	1999	1731	1742	107	46439	1003	1412	1131	1258	55	33659	766	1614	1244	1372	86	37894	958	1519	1212	1343	88	35512	781	1388	1149	1191	75	32016	740	2294	1892	1868	102	53934	898	2587	2113	2169	123	59956	1121
AT1TE58075	ATCOPIA38A_LTR/Copia	4531	9115	7712	22177	11320	79714	11567	7313	5805	17287	8580	62753	8669	7224	5587	17930	8705	64634	9615	6755	5276	16595	7918	59506	8189	6964	5911	16894	8724	60050	8695	10412	8662	25763	13680	92853	13380	10501	8871	26127	13824	93942	14083
AT1TE58125	ATREP15_RC/Helitron	1038	2106	1794	1350	79	27129	336	1425	1077	946	59	19641	308	1533	1154	962	55	20115	386	1536	1201	945	53	20362	349	1273	1046	825	35	17298	273	2477	1996	1589	78	30620	379	2861	2294	1789	90	35128	518
AT1TE58155	HELITRONY1B_RC/Helitron	1412	2984	2575	2733	408	31914	666	2357	1792	2149	314	24509	609	2716	2099	2491	426	28344	919	2374	1894	2286	348	25800	707	2201	1808	2164	350	24463	585	3917	3289	3494	471	40689	755	4096	3337	3686	626	42589	1165
AT1TE58195	ATREP3_RC/Helitron	2115	8317	6560	4954	1593	44059	5298	5757	4213	3492	945	31288	3267	6435	4609	3899	1318	34273	4349	5806	4172	3421	1097	30441	3435	5994	4518	3601	1082	31219	3547	9632	7331	5587	1371	49827	3822	11405	8773	6771	2018	59263	5690
AT1TE58345	ATREP10D_RC/Helitron	1315	2509	1168	3335	204	26672	614	1910	771	2553	171	20708	447	1944	709	2635	147	22188	540	1911	744	2490	161	20335	476	1733	507	2286	88	18700	355	2810	1159	3939	195	33333	685	3075	1345	4335	427	37199	922
AT1TE58455	VANDAL18_DNA/MuDR	3893	16182	14550	14383	8120	51845	10052	11909	10215	10616	5813	37104	5965	13712	11635	12366	6887	42673	7695	12380	10510	11091	5987	38298	6443	11565	10112	10304	5539	36752	5885	20360	17960	17808	10014	58167	9434	21016	18704	18663	11011	60144	11409
AT1TE58505	ATLINE2_LINE/L1	2464	7740	6950	8654	4309	32436	4830	6080	5123	6727	3538	25926	4022	6741	5626	7463	4086	28008	4558	6131	5157	6884	3399	25785	3595	6332	5394	7228	3465	26589	3563	9062	7889	10355	5840	36775	5606	9329	8183	10516	5726	38037	6249
AT1TE58610	ATREP10D_RC/Helitron	1190	3561	102	2231	10	30363	186	2495	12	1634	8	21598	91	2811	8	1856	3	24202	115	2589	12	1661	10	22327	110	2642	8	1752	4	22403	118	3989	14	2465	19	33684	174	4290	20	2861	17	38201	214
AT1TE58615	ATREP6_RC/Helitron	1036	1328	895	1429	774	26759	2779	994	604	1063	585	19737	1789	1094	612	1237	684	21989	2292	979	602	1110	588	20420	1807	920	579	1029	474	19435	1809	1589	961	1697	786	32261	2328	1822	1052	1947	948	35013	2695
AT1TE58625	ATLINE1A_LINE/L1	3532	14771	13333	12979	5029	53348	6959	11410	9816	10182	4081	41901	5082	12308	10467	10791	4328	44209	5856	11281	9685	10197	3971	41559	5529	10622	9322	9417	3823	39185	4867	16396	14556	14518	5685	59565	7041	17841	15908	15930	6777	64625	8705
AT1TE58650	BRODYAGA2_DNA/MuDR	1220	3548	3058	2972	1170	24863	3304	2585	2074	2169	966	18402	2438	2430	1914	2148	981	18024	2402	2532	1977	2185	970	19124	2635	2320	1901	2080	825	16446	2128	3680	3080	3133	1182	26005	3202	4331	3582	3683	1643	29619	3982
AT1TE58700	ATCOPIA51_LTR/Copia	4417	11255	9352	21798	11839	67332	11627	8295	6482	16045	8548	50423	7937	9222	6957	18093	8966	55541	8895	8605	6554	16330	8172	51161	8271	7874	6139	15371	8122	49503	7976	13166	10785	25959	14268	79184	12678	12225	10013	24226	13175	74293	12105
AT1TE58725	ATREP6_RC/Helitron	1385	1693	1206	2156	639	30743	4436	1380	943	1831	524	25079	3217	1429	964	1931	604	25880	4016	1334	835	1667	491	23961	3252	1252	801	1479	404	21806	2628	2206	1666	2651	758	38398	4328	2583	1898	3170	987	44921	5798
AT1TE58740	VANDAL18NA_DNA/MuDR	1032	2616	2351	4143	3489	17115	6561	2186	1829	3326	2631	14245	3610	2045	1698	3218	2637	13210	4322	2065	1762	3179	2685	13237	4233	1956	1697	3140	2577	12835	4099	3316	2824	5233	4148	21479	6212	3624	3144	5854	4747	24599	7442
AT1TE58805	ATREP15_RC/Helitron	1473	3183	1103	3872	34	34051	242	2513	689	3106	62	28032	175	2676	689	3197	59	28218	175	2531	816	3115	37	26466	198	2561	605	3018	23	25992	211	4129	1235	4989	64	43527	276	4823	1415	5753	111	49654	318
AT1TE58820	HELITRONY3_RC/Helitron	2625	10120	5788	5032	496	49287	4167	6579	2823	3571	262	36664	2511	7630	3618	4174	362	39126	3147	6930	3284	3851	363	36028	2367	6045	2789	3339	208	34552	2399	13304	7436	6557	598	60877	4006	14409	8225	6921	672	64906	4411
AT1TE58825	ATGP1_LTR/Gypsy	1260	5766	3302	4846	1383	17344	3199	4378	2142	3565	803	13043	1535	4680	2299	3922	1108	14090	2320	4024	1979	3425	939	13003	1950	4172	2305	3518	972	12182	1728	6609	3395	5497	1308	20927	3002	7075	4228	5730	1785	21701	3258
AT1TE59135	ATMU3_DNA/MuDR	1348	6258	5645	4227	2147	15412	2610	5058	4176	3379	1641	12451	1604	5280	4321	3514	1715	13048	1949	4734	3931	3158	1515	11703	1617	5044	4265	3252	1566	13605	1872	7573	6543	4880	2397	17231	2474	7602	6521	4715	2364	17206	2778
AT1TE59155	ATDNA2T9B_DNA/MuDR	1421	3983	2464	6440	1270	24737	1455	3238	1926	5063	1042	20077	1125	3156	1860	4987	1061	19969	1362	3013	1735	4720	968	19325	1191	3008	1709	4815	853	19158	944	4901	3103	8089	1470	31505	1515	5984	3988	9566	2164	36864	2308
AT1TE59160	ATREP10B_RC/Helitron	1111	4580	1685	3269	37	26044	188	3096	720	2314	37	17871	119	3233	924	2310	26	18563	140	2967	989	2140	26	17743	113	3160	992	2248	35	18330	147	4746	1526	3390	53	27231	180	5511	1832	3935	46	31471	239
AT1TE59235	ATMU7_DNA/MuDR	2982	11334	10250	10880	6270	44620	7992	8711	7460	8568	5041	34823	6111	8938	7584	9200	5400	37010	6316	7557	6452	7588	4482	31088	5889	7848	6939	7792	4554	32840	5429	13184	11584	13620	8251	53888	10045	14072	12574	13221	8236	52296	10276
AT1TE59415	ATREP3_RC/Helitron	2691	9632	6797	6462	2880	56012	6128	7135	4300	4928	1866	41679	3448	7379	4307	4983	2041	43107	4432	6840	4258	4687	1931	40190	4164	6308	4191	4411	1740	37800	3604	10718	7117	7068	2541	63403	4692	12306	8113	8192	3211	71646	6369
AT1TE59510	ATREP4_RC/Helitron	1004	3587	2404	2146	17	21115	212	2467	1523	1605	28	15234	161	2515	1340	1745	13	16469	148	2694	1711	1661	17	16462	225	2091	1387	1379	9	13422	126	4044	2822	2663	146	24765	411	4356	3000	2835	33	26222	325
AT1TE59535	BOMZH1_DNA/MuDR	1067	5764	4890	3174	1503	20276	5049	3823	2962	2152	1039	14111	2869	4510	3476	2514	1150	15982	3539	3796	2979	2134	1034	13388	2774	4219	3450	2353	1168	15208	3547	6011	5034	3331	1649	21003	4292	6846	5558	3742	1812	23874	5104
AT1TE59745	ATCOPIA49_LTR/Copia	5193	10629	8977	23456	12501	77075	11660	8578	6595	18525	8794	61605	8158	8293	6246	18736	8873	61668	8605	8402	6476	17823	8711	59079	8480	7618	6116	16529	8643	55025	8161	12827	10333	28217	14962	86346	12903	12886	10432	27546	14317	85030	12511
AT1TE59755	ATCOPIA78_LTR/Copia	5273	19018	16048	5437	1060	112825	12933	15499	12129	4566	921	89838	10202	16101	12440	4603	945	96901	12085	15259	11830	4403	826	91489	9785	14802	11913	4296	803	89819	9526	16051	13128	4574	827	92594	9143	15885	12983	4496	896	91764	10622
AT1TE59770	ATREP13_RC/Helitron	1748	5198	1495	4738	167	30365	611	4510	939	4290	117	26108	1215	4666	1163	4398	173	26572	1104	4439	988	4235	159	26036	531	4264	966	4210	135	25163	465	6345	1600	6038	186	37398	1386	6718	1959	6237	275	39752	1761
AT1TE59860	ATCOPIA17_LTR/Copia	1023	1925	1042	5058	1545	19545	865	1462	689	3816	1132	15165	650	1594	866	4298	1400	17028	926	1591	680	4164	1023	16561	570	1557	894	4138	1355	16715	742	2135	1117	5753	1891	22256	958	2164	1147	5556	1856	22130	1052
AT1TE59980	ATREP10B_RC/Helitron	1509	7312	5663	2590	169	32886	517	5075	2674	1839	107	23728	334	5611	3154	2012	92	26095	419	5367	4029	1924	137	24537	407	4788	3722	1709	109	22654	343	8404	5191	2811	182	37800	486	9600	5808	3250	229	42280	734
AT1TE60180	ATENSPM9_DNA/En-Spm	8989	34213	30145	25498	12176	135658	23213	26155	21641	19647	8791	103454	15299	27542	22044	21381	9353	112568	17239	25751	21125	19996	9062	104181	16209	25206	21181	19471	8880	101807	15780	37243	31812	27687	12679	142637	20424	38557	33174	27909	13087	146494	23602
AT1TE60435	ATREP3_RC/Helitron	4331	13788	2126	11926	118	96021	600	9745	1282	8702	89	68417	422	10798	1339	9579	85	75242	451	9947	1263	9036	76	71020	521	9984	1489	8650	82	70016	513	15675	2202	13830	117	108154	642	17586	2589	15575	159	119323	811
AT1TE60445	HELITRONY1D_RC/Helitron	1397	3215	13	3539	14	34618	178	2073	9	2346	9	22947	107	2280	7	2582	6	25217	105	2240	122	2563	22	24689	119	2239	200	2392	23	23640	139	3275	13	3766	17	37029	184	3599	11	4081	21	39358	197
AT1TE60455	ATREP10B_RC/Helitron	1342	3862	1587	3990	75	26434	250	2817	1261	3091	68	19939	231	3162	1314	3292	62	21352	217	2671	1013	2940	47	18963	285	2813	1210	2868	41	19503	245	4882	2165	4833	84	31483	294	5489	2538	5455	114	34687	405
AT1TE60585	HELITRONY1E_RC/Helitron	1080	4881	4214	2118	78	22635	640	3504	2646	1645	83	16420	385	3891	2980	1760	88	17969	648	3517	2770	1639	62	16501	445	3457	2819	1518	53	15948	412	5961	4881	2725	77	27816	609	6707	5593	2955	138	30884	757
AT1TE60640	ARNOLDY2_DNA/MuDR	2713	7822	5877	4691	1155	57442	7626	5258	3633	3301	727	38112	4028	5825	3848	3547	890	42571	5442	5289	3577	3198	772	39625	4821	5199	3697	3095	683	38687	4258	9017	6405	4935	992	71544	6527	10558	7478	5866	1464	79156	9290
AT1TE60665	ATLINE2_LINE/L1	1675	4993	4510	3825	1726	33695	3654	4083	3453	3155	1508	26870	2997	3947	3366	3071	1504	26366	3202	3742	3128	2894	1349	25271	2581	3755	3222	2950	1340	25313	2600	5669	4933	4453	2116	36511	3324	5999	5295	4718	2449	38436	4519
AT1TE60740	ATREP10D_RC/Helitron	2033	6792	4038	3891	595	42065	1474	5217	2882	3080	523	33373	1114	5488	3166	3182	484	36065	1176	5032	2625	2880	418	32997	1037	4725	2563	2820	440	30779	1125	8586	4926	5022	797	53432	1721	9421	5459	5438	1016	59553	2188
AT1TE60965	ATMUN1_DNA/MuDR	1002	1516	833	794	78	12683	328	1160	575	606	61	9070	201	1249	555	645	72	9942	298	1193	574	593	57	9449	209	1025	524	502	35	8159	175	2358	1404	1179	96	17389	331	2647	1456	1340	113	19514	522
AT1TE61065	ATREP10D_RC/Helitron	2848	8484	1764	7456	148	60211	502	7098	1177	6065	97	49396	353	7162	1146	6214	112	48572	415	6859	1076	6025	97	47809	345	6652	1136	5736	107	45804	347	10672	1866	9234	154	73690	508	11990	2072	10761	201	83620	706
AT1TE61145	ATREP11_RC/Helitron	1278	3642	2742	3474	917	22866	1988	2723	1865	2715	699	17197	1337	2886	1944	2769	802	18008	1613	2629	1766	2619	650	17160	1246	2320	1629	2313	537	14863	1089	4527	3022	4297	1038	28492	1760	4967	3252	4840	1303	32674	2418
AT1TE61210	ATREP15_RC/Helitron	1410	3658	9	2729	16	32102	161	2769	6	1990	6	24508	126	2996	7	2148	11	25048	94	2743	16	2050	3	24079	119	2809	23	2059	15	24007	130	4515	18	3348	15	37734	190	4833	13	3713	8	41367	166
AT1TE61335	ATREP11A_RC/Helitron	1787	7085	3909	4303	490	37056	1096	5175	2772	3299	384	27206	617	5507	2876	3521	459	29066	855	5076	2645	3167	416	26795	824	5052	2528	3186	331	26829	647	8290	4226	5174	515	45275	832	8931	4686	5577	695	48545	1199
AT1TE61640	ARNOLDY1_DNA/MuDR	1122	4606	3978	879	303	25908	6313	3481	2714	670	214	20359	3743	3480	2698	677	240	19866	4503	3383	2686	675	237	18795	4081	3083	2530	621	203	17383	3850	4945	3968	1072	262	25949	4274	5509	4571	1142	345	30216	5798
AT1TE61660	ATREP15_RC/Helitron	1355	4419	1186	2189	213	27208	788	3527	531	1740	110	20735	388	3596	388	1787	124	21987	432	3182	616	1652	126	20164	451	3171	636	1509	127	18178	463	5171	1000	2604	233	30814	587	5774	1400	2987	275	35940	874
AT1TE61755	ATREP13_RC/Helitron	1606	3219	2856	3154	1496	36925	9778	2226	1840	2236	1032	26183	5490	2404	1938	2376	1175	28183	7297	2126	1648	2111	864	25681	5851	2143	1792	2099	907	24660	5622	3652	3098	3733	1508	42790	7497	3989	3406	4042	1979	47374	10488
AT1TE61870	ATREP3_RC/Helitron	1568	3326	1198	2896	306	37829	284	2395	743	2155	197	27921	169	2536	729	2276	172	29371	176	2422	814	2224	203	28015	251	2322	742	2049	161	27177	234	3510	1128	3270	219	41902	303	4289	1331	3785	327	49715	414
AT1TE62215	ATREP10D_RC/Helitron	1104	2428	1786	1489	190	25499	891	1957	1352	1144	133	19428	803	2018	1299	1220	137	20987	894	1942	1245	1133	141	18833	794	1907	1285	1131	146	18972	811	3011	2029	1761	209	28601	830	3374	2447	2006	304	32524	1347
AT1TE62220	ATREP10D_RC/Helitron	2486	6509	4784	4389	799	54510	2080	4752	3127	3311	630	41332	1454	5335	3123	3579	733	45410	1816	4700	3067	3371	611	41492	1569	4614	3056	3245	603	39840	1539	7903	5264	5493	960	64827	1829	8670	5704	5856	1181	70519	2643
AT1TE62285	ATREP3_RC/Helitron	3233	11756	8389	8155	3194	65722	10379	8055	5075	5655	2064	46309	6039	8936	5496	6176	2393	49778	7752	8412	5437	5741	2237	47748	6614	7658	5099	5201	1891	41909	6033	13107	8412	8746	2615	70878	7418	15085	9913	10280	3864	80194	10678
AT1TE62440	ATCOPIA36_LTR/Copia	4753	15784	1292	10012	32	80021	315	11864	1135	7656	28	62392	279	12473	1281	8168	30	65696	283	12084	758	7786	23	63091	271	11909	859	7703	24	62546	254	16820	1687	10656	35	84752	342	13521	1411	8538	39	68479	278
AT1TE62470	ATENSPM5_DNA/En-Spm	8507	33870	29707	23539	10329	117106	16295	24483	20378	17389	7232	88993	11215	27452	22428	19501	7782	97950	12809	24587	20333	17240	7036	87053	11697	24584	20992	17772	7612	89194	11543	34187	29385	22204	9342	110296	13339	37280	32137	23835	10060	120559	16225
AT1TE62560	ATREP10A_RC/Helitron	1416	4292	1322	4111	154	33074	238	3158	884	3166	110	24829	178	3383	840	3329	133	26520	190	3315	861	3272	134	26136	201	3279	1058	3086	141	24733	230	4963	1321	4877	172	38812	255	5370	1521	5251	237	42126	319
AT1TE62585	ATGP1_LTR/Gypsy	1111	4861	2840	3945	1439	15583	3703	3622	1593	2843	780	11267	1871	4218	2039	3435	1189	13203	2906	3768	1791	2992	965	11522	2220	3638	1878	2893	944	10549	2116	5645	2645	4497	1236	18379	3463	5582	3096	4423	1563	18432	3788
AT1TE62820	ATLANTYS1_LTR/Gypsy	3277	17956	15999	11862	5662	33953	5716	13656	11640	9148	4216	26455	3810	14769	12468	9844	4413	28699	4249	13732	11535	9169	4059	26590	3785	13224	11574	8829	4173	26003	4057	20215	17732	13338	6418	38629	5763	21066	18703	13936	6806	40510	6300
AT1TE62825	TAT1_ATH_LTR/Gypsy	1701	8912	7882	7326	4189	18268	3819	6114	5293	5300	2874	13027	2136	6392	5390	5233	2912	13130	2419	5537	4762	4530	2543	11644	2238	5998	5264	4916	2765	12484	2258	9380	8339	7473	4308	19197	3598	9345	8325	7705	4598	19193	3756
AT1TE62875	HELITRONY3_RC/Helitron	1258	2239	1835	2632	367	34643	791	1595	1145	1921	231	24720	595	1770	1306	2069	322	27453	809	1680	1255	1945	212	26050	532	1630	1188	1871	186	24172	423	2452	1879	2838	339	36799	635	2487	1907	2940	441	37881	924
AT1TE63025	ATREP10B_RC/Helitron	1039	1839	1003	1658	33	25178	295	1319	676	1218	30	18208	229	1444	698	1263	44	20210	237	1280	613	1265	24	18799	219	1284	697	1132	34	17403	247	2073	1042	2003	52	29492	293	2435	1303	2218	85	33253	473
AT1TE63030	HELITRONY3_RC/Helitron	1039	3258	2880	959	278	13553	4659	1898	1450	535	138	9152	2558	2259	1775	631	187	10961	3699	2248	1735	723	151	10026	2860	2020	1599	595	154	8697	2862	5098	4292	1616	332	18754	4745	5545	4596	1658	475	20689	5678
AT1TE63140	ATREP6_RC/Helitron	1681	2687	2244	2564	633	41812	5376	2077	1518	1942	437	32842	3663	2160	1523	2121	474	34010	4671	1927	1375	1854	436	30676	4132	1962	1546	1995	487	30796	3996	3316	2605	3209	751	50127	5362	3708	2825	3662	874	57136	6563
AT1TE63170	ATREP3_RC/Helitron	3324	8923	6561	8863	3728	70057	8578	6863	4462	6658	2482	52392	5236	7256	4345	7307	2824	55407	6264	6519	4167	6586	2624	50819	5779	5872	4002	6037	2217	45954	4678	10864	7673	10442	3473	79144	6303	12308	8649	11992	4585	90733	8936
AT1TE63240	ATREP3_RC/Helitron	1737	5227	2550	3932	1263	39405	3654	3570	1421	2630	701	27008	1779	3752	1421	2760	825	27885	2204	3891	1528	2780	803	28194	2097	3214	1385	2400	712	24424	1942	5929	2530	4354	1140	45006	3114	6429	2723	4724	1341	48307	3385
AT1TE63460	HELITRON2_RC/Helitron	1024	4552	3895	2588	615	20494	1433	3119	2420	1913	419	15273	901	3268	2492	1942	465	15678	1117	3245	2560	1866	452	15133	1023	2891	2306	1744	433	13625	941	4629	3705	2802	592	22639	1169	5725	4680	3337	767	26682	1554
AT1TE63525	ATREP3_RC/Helitron	1862	5390	4463	3910	2155	36917	8611	4098	3124	3007	1618	28658	5733	4069	3078	2966	1713	28353	6672	3950	3055	2993	1659	26429	5785	3792	2991	2784	1397	25674	4974	6400	5137	4799	2352	44551	7814	7360	5664	5366	2852	51619	9043
AT1TE63610	ATLINEIII_LINE/L1	2126	8538	22	9305	46	34478	128	6167	31	6782	26	24863	100	7409	27	8111	27	30007	128	6652	20	7264	37	26985	118	6726	32	7327	34	27360	110	8219	21	9015	29	33197	129	7172	27	7919	27	28758	113
AT1TE63735	ATREP11_RC/Helitron	1529	3751	2969	2652	324	38202	2263	2736	1963	2053	245	28389	1524	3008	2015	2156	260	30751	1804	2652	1948	1955	233	27736	1636	2443	1849	1777	176	25679	1396	4346	3336	3160	320	44038	1989	4730	3680	3392	412	49123	2742
AT1TE63785	HELITRONY1E_RC/Helitron	1099	2084	438	1471	8	22616	982	1639	283	1239	6	17762	779	1646	303	1133	2	18202	949	1625	355	1249	5	17770	986	1512	250	1184	6	15873	722	2594	603	2094	9	29618	1182	2708	716	2341	13	32077	1526
AT1TE63790	HELITRONY3_RC/Helitron	1434	5551	4755	2052	655	28100	4895	3257	2569	1387	490	19286	3145	3720	2937	1388	523	20183	3812	3566	2894	1555	553	20886	3993	3276	2761	1316	412	18107	3146	7341	6170	2673	777	34212	4985	8371	6952	2903	901	37241	5966
AT1TE63950	HELITRONY1B_RC/Helitron	1322	1934	1207	1892	228	25341	496	1514	787	1431	167	20328	331	1521	733	1401	160	20187	314	1478	747	1421	147	19771	352	1381	599	1110	51	17345	284	2159	1260	1954	211	27562	403	2417	1177	2414	216	32560	562
AT1TE64015	ATREP5_RC/Helitron	1065	3628	2707	1065	171	20808	887	2558	1592	771	88	15920	484	2523	1572	747	122	16116	684	2553	1514	700	87	16204	652	2419	1655	651	110	14713	656	4444	3160	1266	141	25978	773	4796	3331	1314	170	28193	986
AT1TE64055	ATREP3_RC/Helitron	2714	9410	5217	8707	2712	57095	7104	6699	3439	6193	1854	40188	3734	7385	3696	6754	2229	44590	5223	6467	3083	6004	1807	39418	4243	6179	3134	5692	1623	37314	4088	11349	6023	10468	2875	67346	6006	12439	6574	11214	3476	73032	7394
AT1TE64080	VANDAL2_DNA/MuDR	9312	29903	26032	33827	20553	125089	31153	22610	18680	25617	14795	95082	19494	23375	18832	27602	15809	99707	21932	21908	17866	25711	14789	93851	21141	20765	17473	23501	14007	86576	19307	29322	25048	33284	20004	117521	24633	31664	27227	35593	21747	125669	29110
AT1TE64170	VANDAL5_DNA/MuDR	6138	16238	14186	21591	10449	93075	12441	12516	10208	16934	7983	71956	9398	13339	10644	18077	8649	78504	11027	12433	9958	17052	7982	74446	10416	12271	10219	16785	8143	71608	9571	17852	15026	23800	11755	101810	12425	19679	16804	25543	12730	108476	14077
AT1TE64240	ATREP4_RC/Helitron	3332	9098	6215	7088	1038	74197	3226	6702	3979	5371	674	54667	1930	7359	4253	5778	782	58963	2459	6578	3709	5314	644	53418	2068	6448	3930	4966	567	50657	1904	10854	6810	8578	940	88497	2673	12426	7886	9910	1275	99117	3753
AT1TE64390	ATCOPIA94_LTR/Copia	4790	24352	395	16017	56	81827	320	19474	233	12655	55	65396	273	20714	270	13501	53	68285	283	19111	455	12353	53	63814	279	20185	280	13140	41	66556	331	23795	378	15965	66	81010	364	18967	309	12795	54	65948	236
AT1TE64445	ATREP3_RC/Helitron	2500	4886	3057	3501	1107	48800	5286	3821	2116	2834	897	38368	3458	4035	2180	2936	951	41152	4165	3691	2055	2770	930	37345	3915	3414	2005	2468	790	35004	3334	5784	3325	4134	1107	56751	4100	6649	3911	4588	1350	64804	5338
AT1TE64590	ATREP4_RC/Helitron	1011	2775	12	3694	17	18421	91	2025	5	2679	12	13569	43	2205	4	2960	9	14551	59	2184	6	2882	5	14431	55	2057	5	2663	9	13651	73	3344	12	4387	22	21872	107	3729	15	4864	11	24390	141
AT1TE64825	ATMU1_DNA/MuDR	1923	4657	3904	4294	1884	31505	3168	4013	2736	3650	1437	26482	2270	4081	3021	3835	1613	27839	3017	3844	2688	3539	1355	26298	2403	3487	2750	3238	1296	24289	2051	6025	4745	5625	2386	40089	3560	6343	5112	5750	2551	41973	4291
AT1TE64830	ATMU2_DNA/MuDR	2609	8466	7240	7730	3460	47411	5068	6949	5529	6185	2769	36976	3875	7257	5764	6472	2841	39376	4219	6490	5168	5948	2572	35726	3640	6120	5016	5424	2281	33926	3314	10251	8552	8930	4228	52750	5594	10616	8935	8739	3975	52921	5601
AT1TE64905	ATREP10D_RC/Helitron	1241	2024	7	1721	7	24065	136	1407	5	1330	7	18310	93	1622	3	1457	8	20814	106	1428	5	1327	5	18499	93	1341	3	1267	9	17499	110	2138	8	1959	11	27804	155	2355	11	2163	9	31263	161
AT1TE64940	HELITRONY3_RC/Helitron	1575	3188	16	4230	17	36064	148	2589	6	3361	18	28347	129	2645	7	3529	19	29721	122	2636	8	3525	9	29761	129	2472	10	3148	20	26914	148	3913	19	5027	28	43148	191	4560	13	5843	26	49194	192
AT1TE65060	ATENSPM4_DNA/En-Spm	4804	19875	17890	16478	8784	72868	14075	14459	12395	12191	6356	55468	9493	15113	12736	12988	6809	58314	10487	13948	11866	11713	5863	52432	9386	13335	11607	11814	6200	52215	9428	22716	19909	18071	9386	83953	14185	24968	22064	19091	10396	88770	16887
AT1TE65080	HELITRONY3_RC/Helitron	2092	5241	183	4476	494	42978	1909	4429	114	3576	357	34625	1242	4670	118	3914	419	37564	1389	4445	49	3757	311	35525	1004	3967	97	3352	299	33307	1155	6907	211	5755	553	53528	1841	7773	254	6630	764	62099	2364
AT1TE65110	ATREP11_RC/Helitron	1231	2748	789	2697	293	27545	1419	1864	521	2004	259	20408	927	1996	545	2098	319	21795	1440	1978	547	2059	246	20584	1084	1905	332	1867	191	19652	926	2907	998	3293	486	31331	1469	3495	1052	3543	525	35837	1926
AT1TE65115	ATREP3_RC/Helitron	1242	2613	1156	2046	202	29592	570	1850	774	1515	146	22449	394	1887	598	1604	158	23677	462	1780	675	1489	125	22281	443	1726	787	1409	117	21166	398	2767	1144	2304	216	34164	627	3180	1161	2637	281	39749	812
AT1TE65160	ATREP10D_RC/Helitron	2803	9557	6452	7642	1039	53843	2609	7112	4691	5544	677	38876	1436	7276	4626	5811	836	41213	1883	6674	4074	5241	745	37666	1662	6548	4054	5128	589	35395	1481	11807	8083	9012	1051	65366	2202	13509	8680	10536	1386	74107	3060
AT1TE65175	HELITRONY3_RC/Helitron	1279	5400	2439	2993	45	26278	318	3969	1386	2171	24	19530	170	4130	1009	2416	17	20585	227	4079	1630	2194	29	20151	213	3809	1041	2090	15	19223	160	6474	1615	3647	23	31919	291	7128	1607	4138	30	36103	397
AT1TE65205	HELITRON2_RC/Helitron	9164	20705	13494	32287	15158	167328	20092	16096	9566	25010	11150	129585	13586	17107	9900	26694	11869	138247	15442	16191	9565	25305	11053	131748	14136	15392	9500	23900	10852	125145	13240	22934	14207	35545	15888	186747	18635	25105	15912	38910	17951	203892	22411
AT1TE65210	ATDNA2T9B_DNA/MuDR	1479	2675	2162	5305	3626	18050	5237	2170	1648	3986	2582	14241	3153	2114	1626	3866	2652	13474	3699	1995	1516	3790	2439	13384	3276	1944	1528	3801	2479	13105	3238	2780	2170	5680	3384	19022	4050	3266	2538	6475	4109	22348	4883
AT1TE65330	ATREP15_RC/Helitron	1126	3192	1373	1772	592	24736	1637	2272	977	1255	474	18021	1084	2406	1011	1379	546	18933	1598	2223	892	1226	417	18100	1253	2261	939	1145	385	17173	1046	3757	1626	2097	695	29269	1542	4339	1999	2510	859	34337	2166
AT1TE65360	ATREP3_RC/Helitron	1969	8923	7997	5111	2917	37927	9813	6453	4730	3762	1886	27835	5566	6701	5502	3850	2157	29093	7067	6127	5089	3559	2003	26416	6384	5745	4859	3298	1748	24603	5350	10047	8519	5810	2690	42651	7158	12408	9253	7104	3597	52083	11185
AT1TE65500	ATDNAI27T9C_DNA/MuDR	1913	5632	4777	3993	2510	37202	7925	4301	3492	2952	1800	27473	4778	4765	3777	3295	2087	29171	5475	4085	3271	2888	1839	27742	5668	3940	3237	2678	1648	26119	5129	7312	6024	5129	3096	47354	7735	7353	6015	5165	3271	48212	8952
AT1TE65535	HELITRONY3_RC/Helitron	2188	7037	3220	5178	66	44316	628	5217	1938	4013	42	34361	449	5680	2200	4302	50	37381	525	5718	2385	4265	36	35992	507	5326	2205	3947	55	33862	432	8437	3709	6286	49	55181	552	9579	4161	6982	121	61063	868
AT1TE65690	ATREP3_RC/Helitron	1097	1494	2	777	3	19313	116	1191	4	606	2	15172	68	1255	6	620	5	16412	73	1183	5	616	6	15816	91	1071	2	551	7	14223	83	1905	8	1003	8	26186	149	2004	5	968	10	29074	188
AT1TE65885	HELITRONY3_RC/Helitron	2300	5071	2075	4422	130	46054	925	3724	1391	3122	81	34075	861	4263	1686	3531	118	38015	885	3860	1503	3064	110	34212	714	3538	1498	2822	88	31519	755	5726	2633	4769	140	53007	954	6651	2834	5496	256	60318	1306
AT1TE65925	HELITRONY3_RC/Helitron	4049	6772	5068	6189	1064	91554	10077	4980	3432	4605	655	67511	5653	5361	3618	4842	714	72335	7138	4888	3278	4437	662	66071	6900	4684	3335	4212	551	62872	6217	8645	6248	7098	1020	104548	8964	9572	6971	8220	1365	119201	11399
AT1TE66090	ATREP3_RC/Helitron	2046	5374	4348	4763	2983	38916	11605	4007	2950	3508	1959	28524	6201	4157	3018	3675	2257	30694	8663	3565	2561	3117	1888	26378	7275	3615	2752	3242	1845	26947	6790	6238	4752	5441	2715	42874	8047	7124	5490	6275	3545	48209	11263
AT1TE66245	ATREP15_RC/Helitron	1005	1930	7	1749	5	23737	111	1468	3	1328	4	17945	103	1735	7	1489	3	21222	91	1532	4	1306	4	18755	88	1578	8	1372	8	19569	94	2374	8	1935	12	27670	147	2602	8	2145	14	30105	152
AT1TE66380	ATCOPIA48_LTR/Copia	4964	9198	7479	22739	11179	83350	11531	7846	5684	19109	8362	68774	7430	8231	5794	20279	8639	74544	8575	7525	5490	18502	8130	67452	7896	7856	6007	18913	8754	67600	8201	10452	8159	26350	13321	94011	12908	10346	8290	25169	12088	89691	11520
AT1TE66410	HELITRONY1B_RC/Helitron	2107	8060	29	5074	17	38276	165	6627	16	3999	15	30431	146	6865	29	4416	17	32205	154	6218	25	4023	17	30159	138	6532	19	4038	14	29962	165	10293	37	6308	20	47442	254	11495	23	7182	35	53142	247
AT1TE66585	ATREP10D_RC/Helitron	1115	3655	1102	2917	113	25209	215	2671	476	2056	38	18231	88	3085	380	2437	22	21490	103	2904	790	2321	104	19848	160	2650	580	2151	70	19077	131	4226	712	3313	72	29443	208	4589	921	3632	103	32049	252
AT1TE66610	ATREP10A_RC/Helitron	1340	2855	16	2382	9	32288	234	2074	12	1754	7	24897	169	2343	9	1937	13	25716	176	2189	22	1713	15	23993	165	2003	10	1651	9	22270	173	3007	8	2622	15	37639	260	3322	56	2600	17	41422	330
AT1TE66675	ATREP5_RC/Helitron	1359	4002	16	3090	21	32741	164	3054	7	2327	10	25276	130	3047	13	2392	14	24732	112	2965	21	2303	14	24432	121	2906	15	2248	15	24173	144	4236	14	3384	16	36145	182	5063	17	3922	23	41745	202
AT1TE66860	ATREP10D_RC/Helitron	2108	9308	33	4387	19	47525	201	6518	25	3175	8	34858	132	7662	21	3697	7	40717	152	7049	22	3355	8	36257	165	6664	28	3202	17	35019	176	10581	26	5030	17	53938	233	11163	41	5296	16	56053	252
AT1TE67140	HELITRON1_RC/Helitron	1330	4111	3570	4800	2764	24519	5982	3176	2475	3724	1925	19389	3689	3382	2632	4057	2134	20736	4320	3032	2376	3732	2005	19403	4108	3097	2497	3586	1967	18298	3883	4564	3887	5555	3245	28268	6210	4850	4023	5814	3160	29500	6328
AT1TE67185	ATREP16_DNA/MuDR	1381	5373	4605	4197	1111	28313	2467	3838	2997	3130	830	21433	1817	4494	3512	3529	1044	24136	2656	4109	3205	3306	878	23053	2018	3948	3246	3223	907	21529	1933	5546	4556	4527	1125	29990	2281	6353	5234	5034	1480	34351	3177
AT1TE67190	ATREP3_RC/Helitron	1565	3221	2725	3836	734	37004	947	2407	1559	2796	336	27538	535	2578	1990	3024	521	28890	899	2270	1752	2727	479	26019	883	2361	1850	2793	479	27407	643	4138	3189	4832	725	47068	1023	4081	3215	4922	877	47161	1250
AT1TE67365	ATREP10D_RC/Helitron	1385	1972	1261	2345	251	33732	319	1507	915	1845	227	27096	305	1571	907	1878	226	26947	305	1536	907	1814	200	26116	347	1449	919	1725	201	25385	277	2278	1465	2731	340	38620	365	2488	1593	3038	453	42221	482
AT1TE67495	ATREP10D_RC/Helitron	2075	4114	1952	2855	359	46705	1356	2968	1078	2125	290	34991	915	3185	1226	2322	335	37558	1408	2939	1205	2077	285	34334	1101	2884	1199	2109	272	33587	1187	4672	1988	3347	338	54807	1376	5465	2447	3993	530	65101	1899
AT1TE67590	HELITRONY1A_RC/Helitron	1664	3682	1573	4282	450	41435	533	2776	820	3095	292	30697	391	2877	674	3103	288	31341	414	2668	797	2983	245	29620	388	2684	877	3026	234	30263	274	4061	1231	4285	416	45626	470	4506	1471	5147	586	51002	698
AT1TE67615	HELITRONY3_RC/Helitron	1543	3843	2829	2906	466	37008	1583	3036	1936	2272	440	28841	1401	3202	2115	2461	490	31084	1712	3189	2018	2353	283	29767	916	2876	1976	2144	352	27050	1063	4478	3177	3239	473	41132	1689	4964	3656	3624	771	47012	2283
AT1TE67620	ATREP5_RC/Helitron	1610	2940	2277	1903	130	41400	608	2212	1471	1439	159	31357	543	2352	1633	1543	114	32944	581	2334	1627	1463	115	31998	437	1988	1464	1320	91	29545	395	3223	2344	2158	176	47012	636	3875	2836	2439	270	50630	893
AT1TE67645	ATGP2N_LTR/Gypsy	2028	10221	9041	5503	1289	19360	1272	8379	7155	4349	1040	16149	982	8815	7456	4787	1027	17300	1002	7960	6641	4105	943	14810	928	6477	5578	3453	829	13388	852	9794	8559	5163	1300	17249	1134	9552	8424	4840	1194	15784	1057
AT1TE67650	ATREP10D_RC/Helitron	1739	1825	7	4352	20	35178	194	1692	7	3592	17	30187	142	1607	3	3632	13	29836	116	1550	4	3328	14	27715	120	1346	7	2980	14	25501	128	2447	8	5011	20	42570	236	2823	9	5845	21	49907	245
AT1TE67670	HELITRONY3_RC/Helitron	1588	2613	2151	1871	196	32027	5079	1643	1177	1286	75	21838	2124	1975	1365	1468	118	24921	2890	1746	1040	1268	91	20735	2704	1672	1249	1297	102	21370	2766	3718	2872	2389	177	39390	4486	4092	3119	2683	211	43857	5236
AT1TE67800	ATREP10D_RC/Helitron	1375	2059	10	2581	218	28821	1516	1602	5	1967	223	22983	1318	1845	1	2216	300	25211	1844	1756	11	2102	216	23796	1450	1571	9	1892	171	21393	1171	2459	4	3200	337	36641	2133	2647	10	3670	500	41284	3383
AT1TE67915	ATREP10D_RC/Helitron	1051	2612	56	3715	15	24521	167	2032	22	2950	10	19091	80	2257	17	3009	8	19714	113	1811	13	2853	16	17915	103	1987	22	2741	17	17889	100	3066	48	4375	13	28969	145	3329	41	4690	23	31217	192
AT1TE68310	VANDAL2N1_DNA/MuDR	2524	8376	7147	7390	4283	40883	10215	6909	5512	6318	3447	33877	6638	7315	5757	6542	3731	35976	7954	6549	5160	5844	3196	32641	7022	6271	5087	5647	3129	30716	6640	10823	8886	9651	5143	53855	11430	11252	9298	10220	5886	56941	12890
AT1TE68395	ATLINE1_5_LINE/L1	1794	5870	5385	4995	3113	30455	5739	4867	4352	4251	2546	24972	4204	4973	4412	4208	2591	25385	4658	4506	3982	3829	2299	22324	3926	4508	4101	3863	2338	23160	4191	7123	6495	6123	3756	36511	6636	7816	7146	6481	4073	37951	7123
AT1TE68760	ATREP7_RC/Helitron	1641	3477	867	1970	12	38725	1993	2529	620	1436	29	28571	1534	2912	657	1622	15	32036	2139	2446	523	1566	25	28329	1485	2495	558	1500	22	27212	1471	3833	981	2290	45	44874	2166	4678	1221	2685	69	51984	2979
AT1TE68775	ATREP10C_RC/Helitron	1512	1316	1011	1417	254	27924	1258	998	608	998	167	20876	748	1059	609	1113	195	21896	905	976	601	1027	178	20551	889	924	633	1044	196	20684	885	1168	798	1204	168	25012	838	1329	908	1452	265	28406	1209
AT1TE68785	HELITRONY3_RC/Helitron	1325	1238	1019	2483	714	19099	1625	825	608	1754	471	13274	1080	952	684	1971	477	14400	1199	934	680	1895	465	14216	1204	855	695	1776	554	13494	1268	1699	1365	3312	904	24878	2148	1868	1478	3635	1199	27658	2969
AT1TE69270	ATREP5_RC/Helitron	2249	8412	7392	5804	2667	41252	7260	6225	5120	4233	1834	30581	4530	6547	5241	4461	1940	31777	5220	6019	4812	4286	1896	30302	5308	5851	4856	4125	1809	28620	4567	9062	7588	6504	2526	43125	5537	10356	8734	7513	3333	48491	7361
AT1TE69285	ATDNAI27T9A_DNA/MuDR	1409	1782	1503	1410	1227	14667	6752	1279	1035	975	801	11145	3793	1485	1153	1146	1003	12961	5686	1369	1064	1102	936	11030	4476	1319	1054	1031	876	11401	4891	1705	1276	1358	1160	14885	6034	1976	1533	1575	1399	16946	7473
AT1TE69575	ATREP15_RC/Helitron	1054	2020	1082	2633	31	25529	189	1663	413	1978	14	20890	107	1567	479	2131	20	20641	138	1359	568	1757	11	18040	103	1383	590	1863	14	18584	142	2435	797	3277	26	31470	199	2620	745	3562	21	33213	203
AT1TE69700	HELITRONY1E_RC/Helitron	1253	4218	2961	2563	315	25713	762	3064	2281	1910	195	19080	597	3539	2544	2109	260	21172	816	3408	2240	2044	249	20272	613	3040	2049	1904	229	19510	592	5154	3988	3086	284	31008	752	5908	4584	3605	389	36035	1090
AT1TE69830	HELITRONY3_RC/Helitron	1410	2642	1366	3201	142	33936	394	1941	120	2314	58	24325	170	2223	137	2566	56	27605	212	2115	885	2627	109	27235	293	1925	767	2429	85	25723	252	3053	203	3861	77	40353	282	3355	212	4286	96	44266	376
AT1TE70100	HELITRONY3_RC/Helitron	1674	6328	4443	2375	359	27822	5690	5255	3313	2106	284	22278	3575	5128	3320	2230	298	22383	4742	4021	2434	1553	202	18537	3341	4358	2918	1767	262	19761	3705	8757	6376	3311	469	35487	5613	10053	7236	3780	605	38773	6881
AT1TE70190	ATCOPIA26_LTR/Copia	4881	11997	10375	10923	4941	45508	6789	8711	7052	7866	3493	33629	4623	9521	7522	8664	3784	36709	5227	8935	7057	8096	3486	34154	4744	8710	7223	7719	3374	33655	4376	9328	7921	8581	4241	36211	5578	9721	8297	8818	4107	37951	5722
AT1TE70480	ATMUN2_DNA/MuDR	1030	7015	5247	3835	1798	15528	3559	5276	1828	3045	957	12147	2572	5754	1814	3224	1016	13690	3088	5636	1903	3120	1068	13069	3139	5233	4116	2884	1512	11879	2382	8043	3140	4451	1309	17980	4242	8935	4468	4945	1921	19436	5090
AT1TE70490	ATCOPIA22_LTR/Copia	4879	12057	10412	11744	6162	53670	10171	9207	7600	9083	4566	41287	6909	9516	7681	9570	4636	43892	7624	8622	7028	8308	4036	38620	6432	8816	7442	8620	4240	39666	6674	11550	9805	11557	6135	52485	9598	11491	9814	11477	6052	52504	9878
AT1TE70600	ATREP11A_RC/Helitron	1559	5319	4115	4449	582	28190	1672	4294	3035	3688	445	23469	1200	4502	3039	3761	482	23611	1287	4204	2928	3604	438	22012	1367	3726	2750	3304	403	19394	1059	6557	4911	5483	606	34719	1643	7339	5365	6160	786	39340	2022
AT1TE70615	HELITRONY1B_RC/Helitron	1046	3241	2860	2694	992	22758	2284	2508	1985	2030	747	17589	1659	2788	2200	2127	865	19429	2347	2511	1989	2067	755	17949	1745	2495	2024	1999	764	17389	1845	4225	3551	3498	1203	29425	1966	4728	3995	3864	1575	32782	3307
AT1TE70660	ATREP5_RC/Helitron	1233	2007	1490	1981	57	28081	314	1566	1084	1602	24	21673	234	1594	973	1617	36	23014	219	1527	1029	1508	37	22193	204	1585	1155	1558	25	20825	181	2425	1802	2526	54	32640	282	2644	1969	2754	67	36995	469
AT1TE70805	ATLINE1_1_LINE/L1	5858	20907	18288	18864	9204	62488	10315	16913	13917	15126	7150	50792	7274	17714	14196	15602	7229	54364	8176	17139	13878	15101	6741	49867	7426	16524	13932	14512	6964	48175	7267	23379	19897	20706	10336	67825	10030	23993	20832	21281	10857	68005	11184
AT1TE70885	HELITRONY1D_RC/Helitron	1118	977	471	1438	36	25165	243	775	322	1140	15	19366	158	859	356	1162	19	20100	184	810	208	1158	21	19737	152	844	424	1186	27	20406	163	1200	482	1743	46	30624	241	1295	467	1788	45	33659	285
AT1TE71045	ATCOPIA78_LTR/Copia	4856	4605	3896	1192	469	50160	16203	3416	2650	914	381	37610	11036	3364	2552	894	361	38663	12610	3542	2784	972	350	36697	10602	3313	2680	855	342	34837	9662	2733	2228	723	323	38201	12892	2862	2403	747	373	39401	14249
AT1TE71285	ATREP3_RC/Helitron	1642	6076	1413	4993	255	34048	290	4241	812	3553	128	24607	199	4860	793	3967	134	27910	280	4603	866	3686	152	25584	214	4228	805	3543	161	23841	219	6720	1435	5752	239	39080	367	7250	1722	6222	348	42882	405
AT1TE71725	HELITRONY3_RC/Helitron	1863	5375	4165	4152	1413	40306	4955	3843	2672	2979	962	29350	2807	4351	2958	3473	1168	33102	4064	3785	2594	3012	1026	28935	3439	3508	2414	2850	910	28175	3110	6680	4693	5225	1663	50674	4370	7620	5619	5884	2121	56452	6243
AT1TE71775	ATCOPIA8B_LTR/Copia	5194	8109	7395	22829	16212	79943	8072	6075	5342	16294	11842	60356	5209	7149	6353	19232	14175	70256	6194	6181	5514	16342	11938	59780	5043	6113	5557	16498	11948	60882	5480	9217	8352	25672	19906	90586	9378	9436	8532	26536	19570	94150	8750
AT1TE71825	VANDAL1N1_DNA/MuDR	1625	11079	9771	5215	1290	31374	1253	8169	6812	3930	721	23493	594	8950	7467	4302	765	25526	763	8037	6772	3937	868	23550	633	7592	6483	3525	741	21443	672	12802	11261	6002	1511	35734	1075	14879	12943	6892	1496	40556	1254
AT1TE71830	SIMPLEHAT2_DNA/HAT	1022	5483	5052	3103	491	15528	425	3919	3361	2148	238	10197	206	3838	3280	2093	196	10836	179	4037	3446	2285	240	11034	165	3361	2987	1831	213	9122	185	6866	6015	3774	494	17265	342	7457	6577	4108	552	18701	417
AT1TE71950	ATRE1_LTR/Copia	4813	827	729	648	424	2685	399	436	371	337	241	1405	179	553	476	420	297	1767	306	436	380	336	225	1377	241	506	457	416	301	1587	219	487	444	426	321	1676	252	465	431	407	292	1555	216
AT1TE72060	ATRE1_LTR/Copia	4813	630	583	549	388	2057	317	452	380	324	206	1435	208	661	556	549	393	2137	332	537	467	420	298	1677	221	444	402	299	209	1400	207	526	449	473	342	1689	223	408	383	378	274	1389	203
AT1TE72310	ATREP10D_RC/Helitron	1281	2803	1288	1815	67	28707	293	2205	782	1384	30	22155	164	2295	888	1532	45	22658	138	2078	804	1329	37	21137	150	2260	948	1421	33	22537	187	3465	1469	2297	52	34838	239	4102	1694	2738	54	39922	269
AT1TE72325	ATREP1_RC/Helitron	1477	5618	3408	4054	1866	28648	4525	4467	2682	3081	1370	21671	2951	4739	2677	3273	1489	23714	3336	4268	2308	2941	1315	22136	3019	4134	2454	2701	1143	19427	2728	6892	4186	4964	2042	34285	4265	8039	5007	5867	2729	39812	5642
AT1TE72415	ATREP15_RC/Helitron	1040	1802	266	1874	11	23985	132	1222	297	1430	11	17019	82	1461	372	1608	10	19326	107	1388	197	1505	13	17734	89	1246	178	1382	4	17077	88	2103	603	2220	10	26441	130	2369	654	2589	7	29560	183
AT1TE72465	HELITRONY3_RC/Helitron	1445	1025	150	3452	21	37629	225	772	2	2649	4	28886	131	874	2	2903	14	31484	145	810	5	2666	13	29489	149	735	3	2419	17	27385	145	1251	6	4227	23	45004	201	1306	2	4634	24	48475	236
AT1TE72615	ATHAT1_DNA/HAT	1057	1560	1355	3756	1837	21085	2669	1320	1096	3084	1438	17357	1845	1239	1030	2879	1492	15948	2106	1288	1043	3077	1490	17327	2059	1146	956	2648	1307	14612	1738	1807	1518	4060	2033	22968	2384	1952	1671	4507	2253	25176	3130
AT1TE72630	ARNOLDY1_DNA/MuDR	1204	2997	1701	2136	370	23850	3610	2435	1083	1763	275	19251	2174	2619	1172	1840	292	20032	2598	2385	1160	1736	280	18726	2476	2155	1144	1617	236	16784	2072	4038	2320	2875	461	31747	3598	4849	2795	3462	553	37225	4363
AT1TE72655	ATREP4_RC/Helitron	1158	744	5	1525	11	31106	260	597	2	1109	7	23487	115	607	2	1162	5	24672	108	606	1	1082	5	22741	131	622	0	1046	7	22588	148	956	4	1762	14	37295	193	1003	3	1840	10	40227	210
AT1TE72725	HELITRONY1E_RC/Helitron	1198	2651	7	4087	15	30570	154	1961	8	2796	11	21771	90	2119	4	3218	12	24385	119	1996	9	2972	16	22556	119	1895	3	2847	27	21645	125	2809	13	4383	24	31799	170	3155	12	4911	21	35723	153
AT1TE72780	ATREP10D_RC/Helitron	1138	2980	11	1047	5	27468	152	2392	12	810	1	20887	106	2362	7	858	3	21640	98	2424	11	857	3	21798	135	2271	18	832	8	21051	140	3574	21	1266	3	32979	165	3726	11	1387	4	35527	167
AT1TE72920	HELITRONY3_RC/Helitron	1621	3760	1100	2948	61	34218	250	2926	503	2276	58	26993	231	3045	693	2241	53	27915	275	3058	672	2351	28	28223	169	2708	681	2123	57	25236	265	4642	1403	3524	132	42273	408	5222	1508	4138	159	48382	508
AT1TE72970	ATCOPIA5_LTR/Copia	4685	18616	16771	14155	7552	64645	11875	13468	11469	10147	5210	45996	7238	15143	12682	11450	5828	51327	8484	13275	11272	10050	5178	45207	7848	13551	11838	10079	5165	45563	7683	20072	17713	15508	8300	69215	10605	20000	17711	15281	8444	69952	12318
AT1TE72980	SIMPLEHAT2_DNA/HAT	1273	7064	6258	2096	768	20171	6316	4568	3625	1287	365	13654	3627	4924	4051	1517	517	14940	4373	4731	3800	1342	408	13245	4121	4251	3545	1204	329	11940	3573	10730	9063	2860	733	22986	5478	10963	9366	2900	1001	26150	7209
AT1TE73080	ATREP10D_RC/Helitron	1173	2264	9	1995	8	21927	112	1677	11	1419	6	16440	63	1866	8	1706	5	18482	77	1896	17	1559	7	17604	95	1624	4	1379	4	17048	87	2802	24	2407	8	26678	129	2714	8	2495	8	27481	139
AT1TE73190	HELITRONY3_RC/Helitron	1303	2603	2140	1719	485	27252	5350	2014	1505	1349	339	21073	3483	2004	1428	1290	326	21319	4108	1777	1285	1228	320	19736	3729	1659	1307	1127	321	17440	3332	3200	2507	2258	568	35404	5616	3706	2844	2482	679	39794	6723
AT1TE73345	ATREP10D_RC/Helitron	1628	5270	4137	2277	537	39233	1925	3401	2580	1525	326	26771	995	3943	2798	1733	366	29964	1583	3389	2498	1485	290	25817	1210	3632	2834	1606	338	27545	1181	6089	4599	2680	583	46077	1875	6897	5310	3106	736	52172	2620
AT1TE73425	ATLINEIII_LINE/L1	1702	5822	5060	6077	2087	27575	2695	4725	3753	4797	1426	21503	1907	5504	4354	5735	1871	25476	2485	4327	3609	4758	1610	21672	2149	4678	4012	4716	1639	21411	1979	6633	5438	6743	1930	30877	2645	6787	5793	6960	2669	31688	3619
AT1TE73480	ATREP11_RC/Helitron	1143	675	1	1135	6	27764	177	542	3	876	3	21978	88	614	1	985	2	23358	85	575	1	929	2	22760	111	493	5	883	4	19700	123	880	0	1394	7	33971	172	1017	1	1579	8	37069	190
AT1TE73500	ATREP10D_RC/Helitron	1142	1972	6	1391	7	25500	123	1550	5	1096	4	20371	82	1690	6	1231	5	21627	91	1665	6	1182	7	20288	123	1489	3	1112	6	19444	99	2303	1	1598	9	28739	173	2438	10	1735	8	31540	159
AT1TE73995	HELITRONY3_RC/Helitron	1366	4248	1592	2776	227	31038	581	3097	1146	2038	106	22431	271	3181	1020	2115	139	24231	372	2923	972	1957	140	22093	311	3013	898	1926	97	21391	299	4971	2301	3241	240	35587	564	5294	1783	3481	330	38733	646
AT1TE74085	ATREP3_RC/Helitron	2546	7674	4962	6538	3181	53496	9601	5422	3192	4790	2114	39512	5632	5857	3426	5082	2375	41057	6979	5476	3182	4716	2176	39017	6054	5071	3107	4366	1962	36333	5584	8750	5389	7212	3031	59190	7726	9953	6292	8294	3582	66664	9909
AT1TE74090	ATREP10D_RC/Helitron	1073	2029	1094	2234	17	23817	174	1766	859	1886	8	20152	104	1875	808	1858	27	19879	113	1740	835	1795	18	18780	118	1549	742	1591	18	17420	108	2787	1377	2694	26	29261	188	2991	1547	3106	32	33832	250
AT1TE74100	ATREP5_RC/Helitron	1028	2663	645	2570	16	25611	171	1983	517	1913	9	19128	110	2194	797	2004	15	20119	144	1986	459	1852	15	18428	140	1985	443	1810	15	18111	120	2952	715	2813	11	28676	173	3145	1016	3010	14	30550	185
AT1TE74370	ATREP11_RC/Helitron	1400	3157	7	2643	13	29624	167	2132	10	1868	13	20928	95	2268	10	1905	2	21736	91	2199	7	1951	8	21281	94	2042	4	1758	11	19637	93	3254	10	2784	14	30193	178	3894	9	3272	19	35966	197
AT1TE74430	ATMU6N1_DNA/MuDR	1017	5265	4403	1900	941	17086	4373	4645	3682	1661	793	15478	2804	4060	3232	1396	695	13315	3307	3909	3002	1400	679	12985	3007	4158	3268	1477	682	13927	3156	7110	5878	2558	1245	22709	4693	7235	5924	2635	1312	23719	5108
AT1TE74530	ATREP10D_RC/Helitron	1349	1017	200	2769	1022	21197	1793	783	144	2154	792	16336	1431	704	130	2096	798	15680	1574	744	150	2151	803	15656	1354	694	135	1935	725	14217	1004	1431	231	3879	1302	27557	1981	1464	211	4025	1403	28900	2286
AT1TE74575	ATN9_1_DNA/MuDR	1015	3022	1976	2107	257	23423	595	2392	1396	1629	209	17092	562	2392	1468	1657	201	17728	600	2321	1122	1576	193	17395	456	2257	1525	1584	201	16875	526	3595	2358	2429	220	26570	464	4173	2686	2722	330	30363	747
AT1TE74615	ATREP3_RC/Helitron	6486	20006	6268	18710	2575	143096	8051	14480	4165	13668	1789	105006	5152	15547	4264	14802	1934	113506	6336	14410	3916	13580	1688	108373	5520	13689	3915	12894	1522	100210	4669	20986	7333	20453	2935	157268	7533	21345	8193	20993	3457	165850	9875
AT1TE74860	HARBINGER_DNA/Harbinger	5381	9079	7716	17932	11818	91074	29476	6743	5281	13882	8584	71269	19212	7564	5782	14914	9309	76664	21992	6489	4995	13146	8330	67893	20084	6741	5415	13321	8470	68071	19484	9246	7544	18875	12316	97506	28346	10137	8331	20058	12960	102861	30675
AT1TE75055	ATREP10D_RC/Helitron	1563	4161	22	3958	14	30634	160	3187	6	3270	9	23408	122	3350	10	3467	15	25283	111	3333	14	3333	17	24639	120	2929	15	2922	12	21344	117	5309	24	5114	26	38165	217	5958	65	5834	30	42227	211
AT1TE75305	HELITRONY1A_RC/Helitron	8218	27704	10301	21209	1312	155348	3500	22393	6934	17056	993	124755	2560	23213	7580	17547	1084	128047	2980	22448	7252	16843	861	124069	2532	20951	6916	16170	781	117713	2253	32181	11780	23303	1175	171136	2931	33497	13232	24808	1743	180451	4556
AT1TE75330	ATREP5_RC/Helitron	1043	3808	3157	1809	201	20911	1553	2827	2205	1404	184	15951	1091	3055	2255	1431	183	16766	1355	2819	2220	1325	171	15362	1197	2557	1981	1238	152	13986	1053	4800	3942	2231	184	26173	1276	5222	4173	2638	346	29880	2234
AT1TE75405	ATDNA2T9A_DNA/MuDR	1579	3632	3004	7076	4672	27402	6402	2686	1882	5162	3129	20579	3915	2910	2107	5666	3612	22081	5195	2659	1926	5202	3173	20846	4085	2465	1905	4781	2907	19079	3885	4674	3597	9166	5425	36743	6349	5172	3927	10196	6501	41223	8376
AT1TE75780	ATREP3_RC/Helitron	2219	6528	5286	6243	3359	43104	10385	4878	3529	4632	2238	32030	5696	5298	3850	5164	2718	34994	7552	4765	3534	4503	2362	31197	6649	4280	3267	4002	1979	28509	5858	7529	5783	7116	3294	49363	8506	8776	6697	8189	4250	57157	11883
AT1TE76020	ATREP3_RC/Helitron	1628	2833	90	3274	25	33670	199	2259	7	2471	7	26161	116	2495	11	2688	14	28630	146	2209	18	2485	15	25831	124	2171	11	2404	12	25448	149	3616	16	3760	18	40802	222	3770	28	4032	9	45172	233
AT1TE76070	ATREP4_RC/Helitron	1045	2906	105	2743	15	24723	128	2343	8	2295	13	20369	95	2283	5	2208	8	19185	77	2232	83	2072	10	18434	76	2223	8	2116	6	18763	85	3228	20	3195	19	27583	124	3622	5	3667	18	31631	129
AT1TE76130	HELITRONY3_RC/Helitron	1712	3964	3390	5106	1482	33792	3149	3274	2607	4150	1219	27109	2127	3377	2620	4441	1430	28800	2804	3101	2442	3927	1022	26609	2113	2855	2372	3512	995	23834	2107	5169	4282	6664	1761	43211	2834	5568	4593	7270	2153	47199	3962
AT1TE76215	ATCOPIA51_LTR/Copia	4974	7746	6601	10466	6424	44277	11909	5873	4770	8211	4849	34450	8276	6257	4929	8563	5092	36443	9030	6106	4850	8147	4701	34004	8216	5608	4605	7656	4630	31885	8144	7801	6568	10187	6441	42675	11175	7351	6219	10136	6581	44278	12398
AT1TE76530	ATREP3_RC/Helitron	2034	5978	4743	3944	1691	38734	8252	4423	3145	3001	1136	28844	4561	4800	3498	3260	1382	30739	6206	4370	3140	2892	1138	28532	5523	4117	3096	2771	1080	27117	5156	7967	6188	5193	1909	49455	7743	8600	6582	5634	2311	54124	9781
AT1TE76615	ATREP10D_RC/Helitron	1051	4794	12	4176	19	21717	112	3469	12	3036	17	15881	63	3740	12	3305	13	17407	77	3761	16	3355	16	17346	96	3556	15	3032	14	16291	75	5277	15	4424	27	24334	103	5623	19	4904	34	26198	130
AT1TE76620	TAG2_DNA/HAT	2441	4241	3559	8270	4558	36013	6535	3179	2486	6135	3378	26063	4489	3567	2791	6858	3736	29612	5439	3157	2401	6113	3118	26609	4266	3435	2856	6611	3660	28264	4910	3972	3282	8291	4998	34939	6771	4149	3422	8472	5076	35587	7227
AT1TE76730	ATREP10D_RC/Helitron	1145	2336	15	1602	6	27352	136	1893	6	1242	4	22332	92	1935	3	1250	7	22565	90	1843	9	1229	7	21858	85	1822	3	1161	6	21995	96	2590	7	1780	3	32001	143	2893	5	1853	6	36125	160
AT1TE76735	HELITRONY1E_RC/Helitron	1171	897	288	2069	92	25494	373	674	69	1556	81	19463	318	757	85	1870	98	22993	484	647	63	1481	59	18241	271	619	71	1479	68	18777	264	1123	125	2538	125	30427	488	1283	156	2802	155	33138	537
AT1TE76780	LIMPET1_DNA/MuDR	1214	2943	2658	3387	2512	20434	5855	2530	2148	2766	2025	17279	3998	2469	2096	2818	2093	17594	4746	2343	2010	2721	2012	16291	3835	2428	2120	2659	1919	16856	4224	3522	3066	4062	3088	25744	5981	4147	3600	4660	3377	29403	7109
AT1TE76970	ATREP15_RC/Helitron	1341	5849	4795	3035	86	26704	390	4392	3169	2440	56	20223	186	4756	3387	2541	73	21152	284	4615	3413	2395	44	19904	195	4006	3152	2307	59	18493	233	6963	5309	3903	69	32221	315	8268	6242	4485	133	38016	466
AT1TE77010	ATMUN1_DNA/MuDR	2475	6395	101	4027	14	52523	277	5065	17	3096	8	40858	165	5339	11	3384	12	44478	195	4970	15	3038	11	39752	183	4783	15	2872	14	38539	182	7502	36	4610	12	60306	292	7810	45	4785	27	61302	311
AT1TE77055	ATREP15_RC/Helitron	1567	3981	1771	3216	106	34063	249	3185	1344	2566	101	27556	181	3190	1308	2583	105	27602	200	3188	1303	2422	107	25894	207	2774	1254	2018	62	23060	179	4829	2228	3743	116	40699	305	5216	2109	4204	173	45453	342
AT1TE77520	ATREP10D_RC/Helitron	1117	1457	5	2279	3	25988	122	1194	8	1778	4	20535	97	1252	6	1823	9	21345	72	1113	4	1650	3	18363	95	1048	4	1535	10	17975	95	1770	5	2789	8	29376	141	1813	8	3054	6	33566	175
AT1TE77560	ATREP3_RC/Helitron	1046	3471	2167	2496	951	22415	4184	2672	1569	1950	764	17036	2872	2704	1546	1895	772	17242	3233	2508	1469	1846	692	16615	2986	2401	1308	1651	595	15536	2365	3996	2573	2895	1157	25808	3750	4755	3244	3379	1384	28963	5039
AT1TE78070	HELITRONY3_RC/Helitron	1143	3234	2871	840	297	25282	6039	2435	1978	627	157	19300	3646	2681	2144	700	182	21334	4979	2301	1878	623	182	18513	4103	2284	1914	595	205	17517	3755	3978	3367	1046	292	30726	6271	4095	3403	1102	291	32390	6680
AT1TE78470	Unassigned_Unassigned	2336	8586	235	13252	40	37648	163	6246	25	9653	33	27501	111	6675	80	10444	39	29866	126	6462	100	9968	38	28809	128	6668	22	10105	32	29385	128	9076	133	13665	59	39244	147	6809	92	10431	39	29379	100
AT1TE78475	Unassigned_Unassigned	2363	7360	1379	12109	43	38278	152	6370	1131	10519	41	33429	136	6323	1002	10722	31	33482	157	6130	1121	10141	43	31672	139	5861	1286	10015	26	30659	144	7549	1442	12604	57	38239	159	6523	1424	10786	54	32602	146
AT1TE78490	Unassigned_Unassigned	2213	8080	282	12182	40	40916	158	5643	265	8726	38	29019	141	6650	213	10076	42	33462	123	6467	210	9726	37	32104	134	6225	226	9205	30	30827	107	8024	314	11964	43	38568	144	6498	211	9520	46	30979	133
AT1TE78560	ATREP3_RC/Helitron	1613	5308	3143	4001	1222	34155	4688	4009	2110	3091	889	26055	2796	4450	2281	3245	959	28309	3719	3839	1970	2874	844	24997	3189	3619	1956	2767	833	23736	2872	6589	3713	4776	1199	41391	3945	7232	4161	5419	1710	44783	5576
AT1TE78575	ATREP11_RC/Helitron	1485	4495	3135	1892	86	32401	903	3329	1923	1371	44	24413	541	3465	2022	1507	68	25493	725	3571	2132	1485	58	26027	736	3262	1992	1375	47	23589	763	5366	3297	2297	55	39873	852	6531	4357	2797	106	47619	1184
AT1TE78720	HELITRON2_RC/Helitron	5315	13329	11429	19327	10363	95007	16073	10684	8364	15383	7611	75250	11654	11306	8581	16409	8177	81064	12755	10388	8119	15099	7466	74801	11680	10081	8162	14552	7385	71925	10724	15908	12956	22419	11301	110896	16230	16321	13302	23427	12272	115715	18590
AT1TE78765	SIMPLEGUY1_DNA/Harbinger	1030	4649	4280	1950	641	13735	3590	3105	2699	1338	380	10637	2220	3109	2640	1341	408	10699	2588	2902	2543	1210	363	8653	1973	2938	2596	1197	369	9672	2462	5867	5219	2199	515	18009	3117	6906	6270	2626	841	22097	4610
AT1TE79270	ATREP1_RC/Helitron	1116	1079	256	1561	10	26401	325	853	185	1233	6	20912	255	905	129	1379	15	22073	278	840	154	1183	9	20118	249	793	141	1187	7	19608	177	1248	258	1897	15	31014	264	1298	268	2107	18	35478	473
AT1TE79345	ATREP10A_RC/Helitron	1356	3105	9	1121	3	27905	260	2504	59	931	6	23368	169	2761	9	987	6	24774	229	2651	11	942	6	23803	219	2204	33	828	2	20391	187	3802	17	1323	6	33753	303	4398	23	1535	7	39093	335
AT1TE79790	ATREP11_RC/Helitron	1237	4184	3263	4021	277	24642	446	3124	2202	2944	204	18368	217	3283	2391	3164	185	19674	298	3079	2245	2894	215	19234	284	2830	2126	2760	207	17196	278	4654	3452	4480	218	27668	347	5245	3999	5162	339	29782	463
AT1TE79830	ATREP10D_RC/Helitron	1810	4013	55	3984	28	43779	386	2878	26	2967	25	31191	269	3203	46	3110	23	34125	362	3043	50	3030	17	32165	248	2787	41	2757	18	29883	283	4727	63	4399	51	49793	427	5225	131	4881	36	56076	540
AT1TE80035	VANDAL1N1_DNA/MuDR	2245	11300	10009	5949	3244	40904	10124	8606	7374	4812	2704	30595	6305	9482	8004	5075	2981	33111	8440	8593	7278	4579	2511	31272	7274	7893	6791	4186	2327	28305	6598	13796	11948	7335	3842	47348	9194	15948	13874	8628	4884	57568	13045
AT1TE80305	ATREP11_RC/Helitron	1063	2031	9	1500	11	28987	152	1450	3	1081	5	21132	114	1516	2	1148	6	23171	102	1498	4	1043	5	20969	86	1390	5	1053	3	20090	111	2062	9	1565	7	30487	167	2386	9	1736	4	33974	156
AT1TE80490	HELITRONY1B_RC/Helitron	1111	2097	1124	2342	418	22752	1187	1623	731	1847	256	18567	751	1734	819	2016	355	20309	1069	1492	752	1758	334	17624	976	1492	720	1705	245	17005	835	2662	1402	3083	498	29068	1063	2848	1442	3268	579	32005	1585
AT1TE80590	ATREP11_RC/Helitron	1560	5740	3115	2224	595	33050	1727	4238	1968	1660	397	25179	1021	4611	2047	1761	453	27045	1378	4011	1905	1546	401	24456	1236	3746	1799	1388	329	22292	1091	6790	3443	2560	515	39059	1506	7906	4155	3001	758	45234	2237
AT1TE80625	ATREP3_RC/Helitron	1315	1929	6	2429	7	29023	138	1509	7	1756	6	21786	101	1616	8	1949	9	24059	90	1586	7	1896	5	23172	123	1445	5	1731	10	21616	113	2218	7	2834	20	34280	157	2518	4	3324	12	38720	173
AT1TE80755	ATREP3_RC/Helitron	1025	2755	1325	2802	214	23940	275	1995	738	2069	90	18392	166	2155	803	2119	181	18902	214	1943	789	2018	166	17392	203	1825	709	1855	79	16674	167	3187	1364	3295	216	27429	265	3441	1622	3644	351	29867	327
AT1TE80950	ATREP2_RC/Helitron	1050	4776	2376	2725	1065	23112	4137	3700	1693	2074	702	16614	2514	3534	1571	2092	819	16792	3177	3410	1565	2070	853	16612	2894	3254	1366	1733	535	15279	1997	5806	2772	3278	980	26965	3491	6425	3176	3673	1442	29866	4767
AT1TE80995	ATREP4_RC/Helitron	1035	3031	14	2433	11	23220	105	2501	12	1918	5	17464	96	2764	13	2035	4	20203	75	2417	11	1887	10	17878	93	2275	4	1669	10	17410	96	3686	12	2742	11	26240	142	4177	17	3053	14	29607	140
AT1TE81005	HELITRONY1D_RC/Helitron	1075	2882	15	2820	14	24908	119	2185	8	2083	12	19135	76	2463	10	2344	6	21174	103	2411	13	2325	6	20768	116	2084	10	2015	4	17940	95	3240	12	3178	18	29132	130	3618	11	3555	16	32299	160
AT1TE81075	ATREP19_DNA	1101	1232	4	1523	3	28360	115	895	6	1125	7	20932	88	1034	8	1297	3	23615	103	966	2	1163	5	21603	95	886	3	1165	8	20956	98	1456	4	1796	5	32209	189	1715	4	1998	4	37572	188
AT1TE81150	SIMPLEGUY1_DNA/Harbinger	1041	6292	5621	3413	1655	14078	4503	4635	3841	2660	1214	11096	2838	4414	3724	2535	1212	10217	3174	4037	3356	2437	1086	9868	2786	3960	3389	2277	1031	9420	2600	8413	7289	4523	1865	18016	4782	9484	8259	5218	2275	20404	4982
AT1TE81275	HELITRONY3_RC/Helitron	1496	4012	1966	1785	259	32317	6658	2947	1153	1337	165	24282	4202	3088	1284	1370	214	24360	5087	2726	1105	1220	156	23834	4219	2843	1210	1298	164	22311	4305	4762	2238	2191	232	41436	6626	5678	2902	2661	423	46239	8780
AT1TE81405	ATREP4_RC/Helitron	1440	4547	77	4130	16	27966	159	3588	51	3268	16	21991	107	3770	10	3498	10	23232	104	3479	15	3268	21	21521	107	3279	12	3092	17	20130	84	5762	23	5117	26	34297	227	6393	20	5654	29	38214	221
AT1TE81430	HELITRONY3_RC/Helitron	1143	2146	10	2325	15	21272	119	1840	9	2015	12	18890	92	1965	11	2130	8	19409	95	1650	8	1892	14	17339	94	1537	8	1669	5	15416	89	2607	115	3013	16	25265	150	3319	15	3601	11	30704	180
AT1TE81560	HELITRONY3_RC/Helitron	1057	4451	3871	1635	734	16412	6730	3101	2388	1169	524	12312	4152	3263	2541	1106	528	12352	4696	2945	2396	1154	564	11538	4273	2717	2252	927	459	10364	3717	6695	5542	2189	868	20508	5993	7157	5996	2444	1083	22280	6873
AT1TE81695	ATREP10A_RC/Helitron	1179	2867	23	3365	13	28937	142	2240	33	2707	18	22544	114	2390	10	2935	11	23831	96	2094	65	2588	18	21662	112	2098	22	2711	7	22034	116	3388	38	3865	13	33080	164	3444	23	4158	31	35487	169
AT1TE81710	HELITRONY3_RC/Helitron	1634	2434	1124	2855	72	38950	807	1951	749	2359	113	29777	706	2023	698	2321	70	31112	1018	1921	747	2316	86	30300	783	1832	754	2114	70	27231	804	3108	1342	3696	99	47141	746	3537	1431	3997	88	55101	992
AT1TE81810	ATREP15_RC/Helitron	1618	3965	84	4001	28	34074	197	3126	50	3195	15	27168	156	3435	56	3361	17	29246	164	3028	43	3166	17	26100	123	3168	62	3175	14	27058	177	4832	113	5098	24	41559	254	5416	161	5690	28	46500	306
AT1TE81825	HELITRONY3_RC/Helitron	1385	5687	4879	2528	935	24683	6255	3559	2752	1712	552	17673	3498	3495	2731	1603	564	17563	4412	2949	2289	1443	526	16210	3708	3283	2628	1640	571	16262	3732	7242	5998	2825	840	28238	5821	8030	6739	3086	1144	30390	7082
AT1TE81935	ATREP1_RC/Helitron	1061	1555	3	1212	2	28066	177	1158	5	974	4	20995	90	1246	4	1084	2	23758	98	1301	4	1047	4	23080	116	1144	3	998	5	21209	108	1728	2	1404	2	31048	148	1914	9	1576	12	35116	149
AT1TE82220	HELITRONY3_RC/Helitron	1517	2719	568	1830	37	31421	215	2175	464	1462	30	23982	129	2311	397	1554	23	27031	139	1969	186	1318	15	24789	134	2025	381	1350	15	24123	143	3370	656	2282	39	37844	260	3900	624	2618	46	41452	258
AT1TE82410	HELITRONY3_RC/Helitron	1268	5658	5007	1834	725	23113	5431	4175	3336	1242	459	15643	3072	4015	3186	1403	500	17677	3699	4056	3201	1380	450	16366	3343	3426	2819	1191	386	14468	3027	7936	6595	2240	744	25770	4554	9272	7774	2413	830	29641	5549
AT1TE82600	ATMU2_DNA/MuDR	4457	10400	9068	15496	9362	72035	15260	8042	6433	11814	6947	56482	10098	8828	6981	13083	7448	62218	11161	7963	6357	11674	6642	54618	10472	8146	6818	11901	7050	55219	10771	13020	10952	19441	12165	85998	16944	13088	11052	18450	11177	84533	16698
AT1TE82640	ARNOLDY2_DNA/MuDR	2021	3679	2920	2940	413	43144	5704	2682	1890	2294	228	32945	3126	2722	1812	2296	256	33510	3823	2628	1833	2222	236	32722	3431	2436	1816	2011	244	29527	3221	4499	3459	3879	406	53539	5041	5219	3846	4361	479	63225	6712
AT1TE82665	ATREP4_RC/Helitron	1282	1480	1062	4676	123	27312	265	1204	873	3645	184	22345	281	1225	857	3755	162	22488	217	1075	675	3618	107	22843	173	1120	824	3355	110	20053	202	1772	1281	5736	224	33985	307	2051	1515	6446	300	39443	362
AT1TE82780	ATREP11_RC/Helitron	1247	1407	3	1302	11	20162	108	1192	57	1060	6	16978	80	1374	65	1202	6	18907	82	1239	2	1092	4	17376	98	1165	5	1046	6	16317	101	1952	160	1660	9	27382	187	2263	240	1817	12	30019	178
AT1TE82790	ATREP11_RC/Helitron	1171	3265	13	3073	17	25623	142	2541	8	2338	9	19524	88	2784	8	2603	4	22092	96	2648	11	2404	6	20035	87	2580	9	2337	9	19498	107	3817	11	3644	18	28730	148	4471	13	4293	16	33423	182
AT1TE83915	ATREP3_RC/Helitron	1408	4269	253	5584	145	32818	823	3035	437	3994	127	23999	664	3300	610	4291	148	26342	767	2910	139	3871	110	23215	637	2874	213	3790	85	22761	523	4989	1063	6509	149	38942	751	5422	1104	6995	229	42701	1161
AT1TE83920	HELITRONY3_RC/Helitron	1844	4209	746	6729	336	38936	1049	3359	383	5153	227	31769	625	3570	632	5620	381	33960	891	3211	357	5159	285	31246	758	3037	377	4702	273	29007	637	5253	918	8487	326	48488	1051	6007	977	9299	481	53626	1284
AT1TE84070	ATDNAI27T9B_DNA/MuDR	2214	5472	4828	4815	3154	40980	13066	4148	3318	3795	2265	31531	7689	4420	3480	4036	2467	34162	9689	4212	3405	3913	2401	32611	8477	3873	3170	3633	2229	29910	8167	6456	5447	6151	3788	50267	13273	6735	5750	6387	4054	54495	15106
AT1TE84230	ATREP3_RC/Helitron	3198	11417	595	8700	36	73156	355	9254	634	7131	43	58406	255	9802	502	7595	47	61666	301	9092	598	6849	32	56468	296	8543	495	6563	41	54434	291	12916	850	9811	65	80280	418	13991	979	10730	47	88232	403
AT1TE84235	ATREP10D_RC/Helitron	1328	3236	14	4050	6	31467	134	2704	13	3226	15	25061	96	2945	14	3607	17	26859	131	2800	5	3332	10	25501	139	2592	12	3132	18	24557	118	3644	9	4555	19	33653	165	4261	18	5005	13	38343	153
AT1TE84245	SIMPLEGUY1_DNA/Harbinger	2023	11064	10428	4725	2074	30623	6807	6534	5891	3101	1153	20727	3429	7290	6529	3245	1390	21593	4581	6161	5613	2828	1266	18946	3897	5838	5256	2752	1127	18628	3961	12768	11784	5281	1766	34511	5037	15589	14471	6196	2616	40344	6918
AT1TE84260	ATREP19_DNA	1049	1929	8	2402	16	23990	108	1322	5	1847	9	17431	73	1569	9	2043	10	19530	77	1389	3	1820	2	17461	82	1347	4	1707	9	16441	74	2114	6	2867	10	26084	109	2363	8	3198	11	29128	141
AT1TE84335	SIMPLEGUY1_DNA/Harbinger	1003	4347	4001	2724	1464	16684	4920	2771	2342	1790	903	11236	3384	2916	2440	1983	1054	13250	4535	3172	2780	2043	1076	12027	3382	2498	2196	1450	793	10187	2993	5854	5226	3501	1541	20560	4990	6680	5951	3968	2078	24191	7089
AT1TE84650	ATREP10D_RC/Helitron	1175	2472	5	4183	18	25978	114	2023	6	3316	9	20583	92	2162	6	3702	12	22897	89	2020	9	3310	9	20142	94	1932	7	3232	10	20227	89	2821	5	4746	22	29399	128	3239	8	5359	23	32778	128
AT1TE85075	ATREP3_RC/Helitron	1002	2452	1539	2156	1149	18620	3234	1853	1088	1640	823	14047	1984	1947	1123	1704	878	15098	2277	1981	1170	1729	833	14315	1784	1398	802	1227	596	11286	1375	3217	1910	2828	1148	24297	2542	3739	2244	3165	1458	27552	3511
AT1TE85105	SIMPLEGUY1_DNA/Harbinger	1087	6664	6050	2349	764	16599	4491	4471	3795	1564	472	11733	2272	5181	4360	1744	542	12282	2973	4649	3933	1806	534	12685	2881	4119	3633	1468	494	11132	2875	8097	7214	2421	742	17540	3780	8844	7953	2671	970	20862	4564
AT1TE85290	ATREP10D_RC/Helitron	5468	16192	6742	20027	1514	105143	2359	12614	4805	16280	1319	81573	1669	13697	5191	17415	1479	88010	2026	13145	5056	16373	1233	83091	1714	12375	4862	15376	1174	79767	1639	18719	7650	22385	2156	119995	2222	20187	8278	23236	2350	128338	2971
AT1TE85730	ATREP3_RC/Helitron	2329	6390	4543	5055	2360	40942	8583	4803	2975	3817	1583	31093	5283	5106	3148	3939	1761	31885	6367	4442	2781	3410	1478	28231	5281	4167	2732	3207	1366	25925	4795	7517	4982	5794	2130	44956	6834	8169	5315	6165	2634	50813	9210
AT1TE85870	ATREP10D_RC/Helitron	1215	3594	10	2742	20	24871	121	2831	7	2223	6	19182	69	2923	8	2254	4	19688	77	2717	12	1995	12	18315	72	2653	9	2030	6	17768	77	3919	14	2988	12	26842	122	4296	12	3157	19	28810	141
AT1TE86260	ATREP10D_RC/Helitron	1074	2592	10	1416	5	23716	120	1840	11	993	4	17779	85	2110	7	1133	3	20613	91	2019	8	1128	3	19477	90	1782	7	948	5	17325	91	3018	9	1612	4	28260	133	3167	21	1800	7	31289	145
AT1TE86305	Unassigned_Unassigned	2203	8460	4347	9410	44	36218	137	7135	2943	7680	34	28926	125	7606	3290	8048	34	31085	162	6753	3533	7408	28	28220	103	6490	3224	7063	28	27422	118	9011	4214	9951	57	35821	161	8025	3891	8715	31	31295	135
AT1TE86330	ATREP10D_RC/Helitron	1201	3034	1780	2560	223	26093	611	2260	1156	2024	223	19879	675	2371	1116	2191	265	21205	820	2260	1113	1998	196	19981	646	2013	1045	1782	193	18406	637	3396	1870	3067	344	31313	912	4122	2285	3527	404	36489	1188
AT1TE86360	ATCOPIA11_LTR/Copia	5070	9108	7812	20405	13512	82841	24133	7040	5527	16327	10139	67421	16313	7812	6137	17868	11329	74905	19752	6980	5550	15341	9805	64428	17125	7204	5931	16035	10348	66448	17159	10460	8595	24612	15909	101010	25550	11360	9435	26405	17603	108435	29667
AT1TE86375	ATDNA2T9A_DNA/MuDR	1749	4601	3378	9066	4651	31657	6062	3364	2066	6605	3186	23812	3519	3684	2287	7276	3819	25744	4842	3496	2204	6562	3354	23811	4069	3094	2058	6216	3129	22056	3894	5785	3884	11445	5386	40925	5747	7077	4815	13555	7185	48437	8221
AT1TE87330	ATREP3_RC/Helitron	1294	5711	2237	3981	127	27882	208	4284	1584	3090	114	20431	160	4483	1540	3206	123	22175	166	4353	1288	3143	78	21458	166	4172	1616	2910	124	20524	188	6593	2467	4765	158	32155	236	7285	2973	5012	190	34531	300
AT1TE87370	HELITRONY1E_RC/Helitron	1103	1814	4	2700	11	27348	145	1296	7	2011	5	20090	102	1468	3	2337	13	22004	95	1410	7	2176	6	21353	108	1383	2	2141	14	20486	129	2142	8	3347	8	32524	162	2355	17	3593	10	35206	187
AT1TE87630	HELITRONY1D_RC/Helitron	2644	9349	7777	5510	2981	45182	8383	6782	5001	4095	2012	33678	4677	7115	5275	4163	2112	34950	5853	6762	4997	3978	2022	33805	5444	6059	4633	3449	1761	29763	4693	12134	9487	6883	3065	55961	7112	13452	10758	7652	3899	63982	9448
AT1TE88450	ATREP4_RC/Helitron	1077	3611	2872	2903	1137	24948	2908	2490	1834	1964	741	17078	1425	2557	1753	2009	743	18156	1905	2632	1898	2130	718	17610	1587	2351	1758	1821	705	15961	1423	4131	3120	3208	1157	28140	2090	4585	3512	3656	1417	31418	2826
AT1TE88455	ATREP4_RC/Helitron	1129	3128	12	1817	8	25518	115	2226	8	1389	6	18007	87	2468	10	1505	6	20755	85	2326	7	1381	5	19399	81	2078	2	1240	5	17348	76	3110	11	1689	7	25508	95	3616	189	1983	10	29291	131
AT1TE88925	HELITRONY3_RC/Helitron	1403	3590	9	2694	16	34823	181	2673	10	2061	9	25607	124	2955	8	2270	11	28465	139	2800	9	2080	7	27188	119	2765	9	2005	8	24594	136	4161	15	3013	16	39126	207	4352	31	3336	16	43462	249
AT1TE89270	ATREP3_RC/Helitron	1421	4680	16	3252	13	33253	201	3413	10	2357	11	23667	126	3856	9	2691	8	26808	132	3702	13	2517	7	25223	124	3557	7	2378	10	24431	138	5436	26	3729	13	37932	221	5835	29	4050	9	40688	211
AT1TE90070	ATREP3_RC/Helitron	1382	3914	11	4032	18	27523	161	3308	5	3698	18	23480	94	3256	13	3525	14	23137	118	3318	15	3506	17	22671	107	2865	9	3166	15	20499	107	4760	102	5163	28	33363	194	5382	26	5837	25	37665	207
AT1TE90225	ATREP10D_RC/Helitron	1302	2093	7	2310	9	30513	170	1656	5	1767	6	23322	107	1740	4	1909	10	25149	104	1548	3	1707	10	22408	128	1601	5	1790	11	22773	126	2618	9	2900	10	37124	238	3000	10	3321	12	41416	250
AT1TE91150	HELITRONY1D_RC/Helitron	1147	2102	73	3566	26	27400	143	1537	6	2765	11	20676	86	1595	5	3030	16	22328	110	1550	6	2659	24	20905	101	1576	2	2632	12	20039	95	2349	3	3981	22	31058	181	2642	6	4642	16	36595	231
AT1TE91165	HELITRONY3_RC/Helitron	1319	6745	5734	2233	728	20994	6773	4211	3239	1445	384	13439	3593	4368	3344	1376	363	14506	4900	4241	3297	1414	396	14526	4445	4225	3308	1455	452	13604	4102	10091	8164	2923	754	25015	6582	10014	7970	2967	821	27092	7026
AT1TE91400	TAG2_DNA/HAT	1063	2652	349	2476	109	17946	438	2543	216	2349	78	17370	392	2504	220	2310	110	16845	454	2316	247	2139	111	15085	393	2221	237	2003	98	14902	401	2662	273	2571	76	18579	331	2894	259	2616	89	18492	444
AT1TE91750	ATREP10B_RC/Helitron	1078	3775	13	3172	20	19854	74	2908	11	2354	5	14678	62	2988	11	2590	11	16241	61	2928	12	2454	6	15435	84	3055	12	2662	11	15954	83	4515	22	3738	12	23604	116	5259	28	4389	28	26925	134
AT1TE92165	ATREP3_RC/Helitron	2340	8348	3844	5691	2155	52174	8069	6108	2539	4043	1483	37352	4421	6455	2592	4250	1648	40118	5640	5864	2403	3826	1443	36282	4864	5835	2303	3649	1286	35419	4540	9302	4265	6225	2162	57114	6204	10721	5055	7157	2799	64972	8516
AT1TE92540	ATREP3_RC/Helitron	1123	4126	2075	2929	263	22175	470	3161	1436	2258	158	17799	273	3502	1615	2374	173	19014	367	3255	1474	2332	166	18444	386	3121	1599	2102	158	15671	291	5387	2709	3738	249	27840	478	5997	3044	4090	337	31131	608
AT1TE92655	ATREP7_RC/Helitron	1231	1947	1672	865	654	26710	3360	1478	1137	650	448	20633	1761	1705	1241	675	474	23660	2744	1444	1106	605	433	20682	2276	1469	1216	633	434	19620	2158	2533	2075	1177	806	34422	2859	3074	2545	1375	989	39250	4044
AT1TE92725	ARNOLDY2_DNA/MuDR	1091	4003	3333	1984	385	21066	1205	3156	2181	1578	249	15906	841	3283	2219	1659	262	17042	1063	2977	2242	1518	280	15703	967	2816	1965	1376	183	14327	805	4828	3826	2343	363	27348	1141	5113	4011	2517	525	28062	1545
AT1TE92810	ATREP4_RC/Helitron	1033	3866	14	3167	21	19119	86	3172	8	2670	8	15749	77	2980	11	2570	8	15650	71	3021	9	2623	9	15565	62	3113	11	2583	15	15410	65	4556	18	4020	17	24023	108	4980	24	4374	17	26914	126
AT1TE92970	META1_LTR/Copia	1061	2804	1611	2743	380	16055	1037	2200	1111	2221	386	12534	876	2423	1167	2390	468	13950	1117	2097	1009	2102	370	11894	776	2000	832	1931	235	11182	715	4047	1997	3834	556	21757	1230	4570	2674	4381	765	24748	1623
AT1TE93240	HELITRONY3_RC/Helitron	1023	1351	374	1398	113	22184	1026	1037	273	1061	101	16220	1048	1118	273	1212	119	17777	1083	1007	283	1031	98	15799	989	1073	310	1123	82	16259	1009	1667	541	1695	139	26347	1487	1774	520	1827	126	29753	1497
AT1TE93275	HELITRON1_RC/Helitron	1056	6816	6133	4687	1691	16018	1622	5366	4504	3718	1267	12612	1076	5337	4451	3681	1273	12948	1226	4906	4124	3370	1152	12593	1257	5287	4592	3501	1198	11749	1087	7488	6347	5237	1655	17523	1409	9480	7810	6465	2034	20497	1876
AT1TE93915	ATREP4_RC/Helitron	1460	3463	1391	4497	1059	34556	3751	2475	845	3198	679	25110	1882	2733	1028	3542	845	27196	2685	2444	898	3278	792	25613	2441	2307	914	2938	645	23197	2285	4345	1713	5644	1192	43146	3565	4770	1935	6294	1601	48123	4569
AT1TE94200	ATREP10D_RC/Helitron	1369	3088	2075	1372	262	30654	3049	2206	1265	999	179	22332	2000	2398	1309	1109	224	23886	2648	2111	1144	981	164	21512	2183	2060	1178	954	150	19893	1823	3907	2478	1637	298	39540	3876	4088	2468	1741	325	42866	3799
AT1TE94305	ATREP10D_RC/Helitron	1819	3845	1386	3471	450	41915	8791	2699	852	2474	278	31139	5143	2843	883	2665	310	30534	5695	2687	956	2331	269	30317	5555	2699	932	2488	265	29324	5104	4366	1522	3876	468	45293	8273	4667	1534	4331	515	50926	9419
AT1TE94405	ATREP10D_RC/Helitron	1353	4087	1951	3540	24	28058	316	3138	1388	2865	17	22073	191	3341	1533	2907	18	22445	297	2885	1182	2723	17	20127	210	2794	1240	2485	24	18959	223	5065	2408	4191	27	33302	331	5428	2510	4777	28	36379	401
AT1TE94570	SIMPLEHAT1_DNA/HAT	1006	5656	5072	2903	1544	14068	4437	3508	2872	2185	1098	10357	2410	3758	3054	2138	1166	9758	2712	3373	2822	2005	1129	9490	2615	3287	2837	1891	1027	8772	2381	6531	5539	3504	1608	16673	3957	7549	6452	3688	1904	17672	4274
AT1TE95295	ATREP10D_RC/Helitron	1212	1520	6	2716	19	25747	142	1069	1	2034	10	18863	85	1354	2	2533	11	22177	111	1254	4	2338	8	21045	100	1232	2	2283	15	20635	85	1960	2	3374	13	32857	145	2171	9	3812	15	36304	210
AT1TE95915	ATREP3_RC/Helitron	1071	2530	1873	2928	1789	20935	5214	1750	1034	1976	1119	14469	2754	1966	1206	2197	1286	16218	3986	1738	1080	2027	1173	15083	3411	1515	1040	1829	994	13175	2831	2672	1704	2851	1406	21442	3364	2877	1935	3188	1835	23225	4646
AT1TE95980	ATREP15_RC/Helitron	1052	4558	13	2964	14	23188	102	3637	15	2329	8	17878	73	3521	7	2265	11	17808	75	3475	12	2413	6	17561	78	3420	7	2335	10	17386	69	5135	13	3272	15	24812	102	5557	13	3629	18	26879	111
AT1TE96100	ATMU11_DNA/MuDR	1808	2974	2581	2869	1674	17739	3632	2142	1752	2105	1159	13934	2249	2396	1907	2343	1341	15552	2924	2018	1605	2059	1163	13750	2261	2080	1731	1986	1165	13323	2307	2997	2480	2910	1715	17881	3023	2890	2400	2731	1587	17613	3322
AT1TE96405	ARNOLDY1_DNA/MuDR	1659	2585	1264	2579	83	37681	877	1930	851	2044	82	28820	721	1997	841	1997	75	29668	855	1809	747	1870	76	28279	938	1783	795	1815	85	26969	723	3139	1439	3152	131	45454	1219	3724	1636	3812	117	53385	1281
AT1TE96425	ATMU3_DNA/MuDR	4930	13310	11353	15440	7040	75381	13594	9467	7400	11439	4961	59518	9336	10856	8196	12867	5638	65227	10377	9838	7404	11431	4885	58452	9212	9094	7355	11184	5017	59070	9883	15248	12389	17526	8310	84632	14763	16141	13327	18056	8453	85979	14860
AT1TE97605	HELITRONY1B_RC/Helitron	1286	4742	4198	1749	593	18748	1653	3827	3006	1404	383	15120	1130	3925	3086	1445	459	15533	1410	3557	2880	1405	447	13923	1360	3468	2847	1297	395	13336	1218	6912	5746	2452	636	26093	1696	7387	6145	2693	840	29090	2355
AT1TE98440	Unassigned_Unassigned	3426	6624	2816	15816	115	53634	229	5294	1913	12701	60	42819	163	5365	2016	12762	72	44216	192	5028	2081	12453	60	42177	208	5135	2093	12570	67	43608	186	6788	2815	17170	72	56101	230	5074	2094	12145	47	40599	140
AT1TE98640	ATREP15_RC/Helitron	3472	10762	2363	9073	68	74079	433	8184	1598	6927	55	55385	297	8924	1688	7300	69	59628	293	8169	1598	7126	64	56225	331	8013	1603	6729	48	53772	299	11659	2488	9747	72	80422	389	11624	2931	9620	88	83194	444
AT1TE98910	ATREP3_RC/Helitron	2370	8207	6938	5727	3135	41761	9498	6265	4686	4485	2145	33693	5700	6290	4653	4461	2349	33942	7099	5878	4440	4154	2112	31375	5943	5586	4386	4005	2019	30560	5655	9592	7769	6553	2952	49655	7424	11012	8872	7653	3898	58303	11006
AT1TE98920	ATREP3_RC/Helitron	1862	5449	4439	3904	2295	35185	7918	4099	2958	3033	1619	27799	4891	4341	3190	3218	1861	28115	5954	3904	2839	2858	1602	26005	5131	3531	2661	2532	1344	23626	4862	6389	4928	4466	2278	42419	6559	6964	5303	4773	2766	46270	9495
AT2TE00010	ATGP1_LTR/Gypsy	2545	6897	5824	10217	5040	26594	3088	5403	4102	8124	3675	20797	1856	5774	4258	8501	3799	21442	2103	5456	4085	8059	3658	19531	2025	5746	4500	8591	3969	22563	2220	7353	5996	10968	5509	26508	2472	6226	5119	8980	4468	22307	2318
AT2TE00015	ATGP2_LTR/Gypsy	16354	57272	47781	33810	8550	141541	10874	45687	34574	26848	6362	113847	6705	50488	37463	30361	6990	129810	8330	46951	35097	28207	6280	119030	7747	45457	35725	27268	6549	115225	7473	50102	40270	29202	7740	119598	7221	46130	37641	25947	6839	108651	7498
AT2TE00025	ATLANTYS1_LTR/Gypsy	1126	5894	5250	4643	1928	13105	1216	4555	3665	3598	1338	10048	710	4712	3689	3696	1327	10423	733	3735	2872	2978	1071	8461	615	4374	3538	3446	1251	9670	703	6463	5467	5076	2194	14251	972	6134	5247	4907	2073	13699	1148
AT2TE00030	ATLANTYS3_LTR/Gypsy	10584	51523	44245	32358	11480	105077	9287	37150	29603	23598	7873	77873	5431	41417	32445	25845	8396	86912	6735	38018	29744	24017	7764	80718	6386	36338	28963	23101	7523	77247	5728	49407	41573	31815	11967	102288	6958	49867	42205	31551	12090	101929	8341
AT2TE00035	ATGP2N_LTR/Gypsy	2066	8483	7248	4286	1263	17023	1364	6417	5210	3363	953	13161	886	7025	5524	3622	901	13305	851	6492	5133	3420	884	13666	996	6472	5148	3515	894	13574	967	7219	5992	3705	1113	14089	931	6907	5841	3431	996	12289	910
AT2TE00045	ATGP2N_LTR/Gypsy	2056	9234	7784	4971	1147	17028	1247	6576	5205	3594	831	12447	746	7730	5953	4162	925	14371	906	6119	4662	3417	637	11586	805	6356	4960	3405	775	11865	706	6510	5530	3718	1000	12174	753	6107	5179	3362	874	10548	782
AT2TE00075	ATGP2_LTR/Gypsy	7667	35337	29345	21848	5600	96011	6737	29113	21975	17898	4270	79266	4504	30691	22855	18936	4465	85594	5353	30185	22513	18565	4554	82711	5472	28099	21916	17478	4436	76745	4631	30807	24467	18716	4940	80256	4416	28368	22909	16833	4587	71740	4921
AT2TE00095	ATLANTYS3_LTR/Gypsy	6037	29562	6388	27765	1412	89320	2286	25113	4772	23421	1001	76600	1204	26757	5029	24911	1182	82987	1763	22422	3768	20526	767	67569	1087	21867	3946	20566	972	64906	1129	29230	5080	27052	1181	90432	1187	25501	5941	23455	1528	81730	1399
AT2TE00110	ATGP2_LTR/Gypsy	5323	20025	16806	12726	3414	52460	4351	15929	12356	10307	2539	42338	2619	16956	12592	10644	2557	44767	3072	15589	11634	10024	2307	41287	2847	15637	12333	9825	2426	42281	2931	15838	12837	9845	2607	38309	2301	14317	11704	8818	2367	35389	2495
AT2TE00115	ATGP1_LTR/Gypsy	4106	19810	17186	13012	4854	41461	4292	14346	11560	9410	3273	31202	2426	16778	13390	10931	3783	34957	2934	14341	11315	9461	3249	29271	2561	14717	12141	9571	3444	30498	2444	19192	16215	12116	4403	37123	2765	19435	16695	12186	4689	37832	3245
AT2TE00120	ATGP2N_LTR/Gypsy	2023	11452	10024	5891	1864	20424	1933	8486	6910	4431	1379	16128	1114	9983	8112	5210	1560	18715	1371	8361	6709	4395	1285	15271	1214	8970	7496	4585	1465	16758	1188	11645	9959	5991	1880	19973	1331	11154	9640	5643	1805	18068	1317
AT2TE00355	ATREP10D_RC/Helitron	1316	4375	12	3247	18	29381	181	3318	698	2461	76	22742	129	3611	1046	2765	159	24267	214	3323	14	2569	10	22799	125	3455	17	2528	8	22560	107	5593	1637	4247	197	38400	311	5959	1905	4589	337	41030	350
AT2TE00425	HELITRONY1B_RC/Helitron	1231	3033	2314	1958	431	24787	1742	2247	1464	1471	303	18410	896	2401	1434	1569	359	20025	1185	2237	1489	1441	313	18963	1095	2079	1369	1276	251	17330	1050	3892	2780	2411	411	30992	1851	4483	3264	2852	628	35457	1999
AT2TE00850	ATREP10D_RC/Helitron	1132	3842	869	1285	103	22817	700	3173	708	1052	68	18108	492	3063	719	1053	95	18037	695	3023	757	1004	101	17450	713	3017	806	1042	80	17231	616	4852	1331	1715	124	28273	886	5425	1317	1948	148	31959	1100
AT2TE00985	ATREP10_RC/Helitron	1102	4378	3970	1822	953	26477	6112	2924	2469	1172	598	17620	3065	3139	2631	1349	683	19260	3968	3078	2600	1349	626	19776	3652	2843	2417	1147	552	17881	3390	4837	4231	1972	932	29042	4631	5878	5200	2478	1190	35385	6368
AT2TE01000	ATLINEIII_LINE/L1	5407	18680	15883	19394	7392	84365	9210	15136	11962	15930	5857	67735	6969	15443	12063	15969	5576	69396	7057	14215	11081	14851	5161	64427	6658	13831	11212	14440	5208	63346	6176	18809	15753	19824	7887	83896	9215	19326	16228	20448	7987	85632	9644
AT2TE01035	ATREP10D_RC/Helitron	1101	3835	657	2521	173	22694	2089	2906	542	1934	132	17279	1580	2920	488	1915	130	17743	1497	2931	468	1995	130	17994	1375	2707	449	1812	121	16273	1540	4288	757	2778	155	25762	1829	4679	923	3027	221	27999	2376
AT2TE01205	ATREP8_RC/Helitron	1185	1679	756	1547	225	29484	5781	1162	536	1046	192	22054	4188	1246	479	1200	209	22634	4821	1172	492	1081	191	20912	4364	1104	469	1080	157	19892	3998	1743	784	1663	229	33470	5937	2127	1020	1900	340	39750	7299
AT2TE01550	ATLINE1_5_LINE/L1	1673	6154	5426	6704	3844	25134	5318	4844	3945	5067	2783	19490	3395	5079	3948	5480	3049	20314	3704	4394	3483	4874	2698	18157	3500	4296	3575	4391	2367	17717	3131	7153	6081	7603	4418	28824	5334	7380	6278	8082	4686	30048	5901
AT2TE01630	ATREP3_RC/Helitron	3265	10627	5685	8113	2496	72324	7065	8001	3691	5973	1686	55581	4522	8169	3736	6286	1997	57559	5496	7525	3416	5859	1718	52396	4575	7057	3324	5537	1562	48845	3824	12019	6272	8890	2279	79547	5237	13447	6954	9714	2904	88338	7221
AT2TE01665	ATREP10D_RC/Helitron	1616	3070	57	4424	37	37488	327	2403	52	3405	35	28833	261	2402	51	3453	39	29627	320	2252	61	3234	16	27760	280	2500	84	3348	26	29063	281	3567	86	5012	38	43958	348	4141	216	5826	85	50242	558
AT2TE02160	ATREP3_RC/Helitron	4039	10127	5573	9424	3202	89259	9385	7200	3487	6781	2022	63823	5200	8068	4050	7392	2478	69768	7612	7459	3628	6925	2370	65375	6229	6831	3346	6326	1882	62544	5711	11690	6633	10712	3137	100289	7641	12765	7053	11769	3798	111441	10124
AT2TE02190	HELITRONY1E_RC/Helitron	1178	4291	1874	2592	346	24782	1972	3143	1250	1905	178	18708	1169	3176	1287	1856	220	19139	1695	3397	1310	2028	233	19741	1630	2997	1091	1873	196	18427	1230	4939	2052	2824	263	30153	1703	5925	2445	3488	344	35227	2195
AT2TE02220	HELITRONY1E_RC/Helitron	2513	7769	1341	3855	60	58803	595	5790	910	2873	41	43848	467	6352	891	2919	59	47365	470	5928	882	2815	47	43669	431	5524	911	2765	42	42553	469	8360	1326	4247	54	65357	518	9964	1701	4894	82	76010	739
AT2TE02290	TA11_LINE/L1	5058	7466	6270	24260	14719	97681	18372	5486	4065	18623	9658	73677	10541	6008	4398	20518	10699	81390	13318	5193	3868	18028	9464	71659	11184	5458	4230	18171	9975	74235	12001	8551	6808	28252	16469	111636	18188	9035	7149	29438	16900	115225	19170
AT2TE02335	ATREP3_RC/Helitron	2485	6630	4120	4207	1204	47457	6964	4824	2629	3185	840	34787	3792	5262	2705	3455	961	39157	5076	4919	2612	3232	930	34848	4189	4715	2781	3046	852	34663	4250	7741	4396	4900	1233	54964	5989	9007	5086	5792	1522	65360	7127
AT2TE02355	ATREP10B_RC/Helitron	1122	1706	7	1687	14	22789	142	1338	4	1301	4	17924	66	1448	3	1444	11	19166	65	1212	5	1264	7	18156	101	1237	8	1202	2	16876	90	2034	7	2098	12	26140	145	2402	7	2451	10	31083	154
AT2TE02465	ARNOLD1_DNA/MuDR	15814	43786	36277	53533	23551	261977	29523	32299	23734	39934	16147	200702	19821	35585	25510	44155	18112	219112	23724	32715	23848	40990	16000	204164	20510	31831	24778	39522	16543	195714	19516	47393	36888	57451	24586	276327	25202	50912	40159	60977	27097	292473	31863
AT2TE02530	ATLINEIII_LINE/L1	1399	5342	740	5017	30	23452	334	4053	516	3869	31	17757	182	4503	573	4131	30	19623	229	4134	442	3916	21	18043	199	4451	561	4074	17	19215	215	5441	834	5097	22	22526	304	4492	721	4280	29	18975	327
AT2TE02805	ATREP10D_RC/Helitron	5436	13669	4619	9350	191	107798	1087	10887	3176	7376	143	86741	721	11279	3262	7839	172	91216	781	10635	3166	7377	150	84912	814	10384	3186	7166	170	81865	797	17943	6169	12178	223	139021	1308	19407	6476	13522	297	152103	1373
AT2TE02860	ATREP15_RC/Helitron	1118	2342	102	2414	26	25072	177	1644	7	1591	13	17598	118	2029	31	2013	8	21121	121	1814	103	1732	20	19087	122	1712	58	1668	18	18309	140	2971	24	2827	11	30314	163	3461	137	3196	51	34876	255
AT2TE02910	HELITRONY1A_RC/Helitron	1129	2591	11	1720	4	18413	132	1863	12	1273	9	13571	92	2105	10	1357	3	14703	86	2048	12	1331	8	14863	95	2042	10	1345	7	14056	81	3157	15	2071	12	23986	213	3575	24	2345	12	26957	170
AT2TE02950	ATREP10D_RC/Helitron	1424	6252	3477	3070	434	27782	2021	4716	2154	2276	266	20759	1112	4912	2243	2335	313	21818	1273	4924	2307	2329	341	21858	1492	4280	1988	1999	222	18580	1142	7567	3797	3608	425	32100	1575	8076	4447	4019	609	32770	2072
AT2TE03055	ATREP3_RC/Helitron	3173	13046	9230	9761	3143	59501	8637	9711	6243	7607	2507	46209	5603	10527	6617	7969	2728	48875	6922	10485	6811	7831	2643	45824	6318	9221	6169	6874	2190	41961	5499	15270	10211	11453	3309	71522	7039	17641	12097	13293	4372	80933	9685
AT2TE03100	ATREP6_RC/Helitron	1551	2559	1855	2774	357	37285	4721	1852	1276	2045	274	27943	3520	2079	1376	2280	361	29837	4106	1931	1264	2119	278	28459	3633	1657	1135	1862	264	24643	3073	3072	2099	3374	480	45003	4901	3333	2276	3782	593	49146	5788
AT2TE03130	ATREP9_RC/Helitron	1112	4769	2793	3897	440	21858	3030	3396	1786	2910	352	16381	2029	3521	1805	2964	429	16614	2523	3600	1923	2918	356	15454	2164	3205	1731	2639	295	14404	1863	5361	3023	4401	441	24218	3235	6191	3533	5122	634	29177	4167
AT2TE03465	ATREP10D_RC/Helitron	1244	2866	1434	4196	598	28727	678	2196	1089	3107	468	21881	458	2357	1162	3251	506	22988	521	2253	940	3221	431	22191	548	2125	1117	2967	423	21180	470	3513	1787	4927	693	34782	627	4027	2189	5638	906	38453	932
AT2TE03505	ATREP6_RC/Helitron	1197	1678	1408	1335	811	29513	6117	1169	892	976	569	22106	3882	1136	872	958	567	21726	4579	1069	824	838	490	20473	4264	1049	814	884	520	19807	3938	1896	1515	1579	939	35132	6082	2178	1782	1711	1080	39514	7609
AT2TE03580	ATREP11_RC/Helitron	1315	2544	539	1973	88	30921	411	2009	340	1611	68	24374	314	2154	335	1615	57	26421	257	1734	591	1372	81	22245	212	1844	601	1390	71	23012	304	2843	522	2356	64	34714	396	3390	615	2820	122	38752	708
AT2TE03875	HELITRONY3_RC/Helitron	2049	5025	2241	2593	533	41846	5763	3632	1268	1893	317	29706	3093	4047	1338	2134	377	32617	3844	4025	1473	2134	369	32453	3820	3550	1422	1880	309	28092	3267	6415	2894	3332	566	51014	4994	7098	3097	3694	823	57076	6785
AT2TE03965	ATREP15_RC/Helitron	1058	67	54	60	10	2376	43	45	35	39	4	1433	22	46	28	42	3	1520	41	36	23	37	9	1066	26	43	32	39	7	1428	32	21	16	27	3	1523	21	24	15	26	5	1307	24
AT2TE04005	ARNOLDY1_DNA/MuDR	1110	1449	1271	1418	136	6448	150	1002	785	1001	97	4524	76	981	774	1019	89	4783	104	883	709	860	87	4037	84	799	629	776	43	3690	40	1504	1260	1513	133	6538	84	1691	1385	1654	156	7340	138
AT2TE04085	META1_LTR/Copia	4607	9409	8235	7646	4589	81612	16361	7409	5905	6297	3397	65102	10203	7744	6239	6407	3587	67645	12440	7282	5849	5967	3355	62726	11247	6908	5849	5813	3427	60829	10680	10157	8406	8037	4293	89444	13000	11243	9299	8813	5032	98736	16454
AT2TE04130	ATCOPIA56_LTR/Copia	3825	6568	5306	16048	9058	51978	8783	5086	3613	12260	6074	40092	5161	5192	3685	13262	6455	43131	6032	4953	3505	12651	6356	40925	5954	4925	3801	11962	6176	39903	5677	6884	5388	17840	9838	54980	8282	7191	5597	17753	9760	55756	8625
AT2TE04145	ATREP15_RC/Helitron	1443	3748	3296	3300	1931	33077	8583	2813	2230	2474	1312	25356	4910	2978	2330	2645	1448	26445	5545	2900	2289	2603	1404	25816	5172	2509	2081	2201	1224	22602	4859	4301	3587	3902	2075	39099	7393	5153	4249	4581	2512	45065	8770
AT2TE04525	VANDAL3_DNA/MuDR	1759	10346	9673	9074	5037	24317	4900	7386	6621	6376	3752	17542	2969	7638	6965	6637	3960	18635	3709	6780	6139	6038	3441	16452	2971	6868	6272	6149	3349	16181	2887	11146	10201	9614	5320	25971	4135	11322	10356	10032	5863	26050	4644
AT2TE04630	ATREP1_RC/Helitron	1168	6098	3756	3356	1290	19280	6185	4810	2570	2740	968	14814	4343	5253	2837	2918	1101	15651	5204	4671	2648	2540	990	14175	4524	4030	2414	2266	855	12684	3940	7887	4574	4379	1429	24984	5889	8974	5459	4956	1814	28222	7949
AT2TE04675	ATREP8_RC/Helitron	1089	982	704	773	474	27732	6324	737	511	568	383	21026	4778	795	565	497	349	21023	5488	637	419	513	331	18941	4607	687	453	523	317	19791	4279	1033	681	818	568	32095	6285	1110	789	938	621	33788	7479
AT2TE04730	ATREP10D_RC/Helitron	1042	2125	109	2394	126	20648	374	1757	62	2075	93	17095	229	1817	81	2131	135	18018	400	1960	25	2165	31	18735	114	1844	49	2027	49	17171	144	2993	104	3299	106	27134	306	2957	155	3540	238	29467	551
AT2TE04865	HELITRONY3_RC/Helitron	1959	1877	1380	3530	1120	42992	3049	1462	1014	2764	868	33155	2101	1568	1079	2826	839	35604	2035	1469	1045	2648	815	33142	2132	1256	964	2401	710	28701	2069	2408	1818	4298	1276	53797	2974	2640	1937	4964	1538	60289	3550
AT2TE04900	ATREP10D_RC/Helitron	2991	8269	6777	2972	740	69659	5368	6049	4555	2192	437	49876	2872	6352	4605	2385	506	55583	3714	6097	4555	2295	511	51712	3131	5438	4269	2048	462	45700	3196	9848	7844	3604	680	81548	3774	10948	8602	4044	870	91961	5307
AT2TE04910	ATREP11_RC/Helitron	2461	1790	1436	2646	134	65915	1205	1387	953	1926	90	48798	668	1360	884	1920	95	50083	792	1190	645	1776	83	47252	859	1167	793	1823	78	46070	672	2137	1627	3220	127	76618	1049	2362	1733	3408	160	85056	1163
AT2TE05000	ATHAT3_DNA/HAT	1333	1171	929	3510	1870	31291	2823	861	600	2789	1457	24686	2376	843	596	2846	1506	25330	2544	909	600	2920	1481	25751	2597	816	625	2727	1431	24434	2313	1264	922	4167	2231	36217	3121	1203	904	3861	2130	33797	3338
AT2TE05095	ATREP8_RC/Helitron	1949	4122	2248	2680	212	45652	5845	2902	1434	1903	188	34042	3732	3323	1502	2349	170	36750	4522	2991	1417	1972	124	32499	3695	2874	1429	2017	128	32318	3872	4820	2503	3090	223	53110	5197	5280	2737	3459	299	59638	7160
AT2TE05165	HELITRONY3_RC/Helitron	1370	2728	9	3247	17	33440	174	2180	6	2547	21	26148	96	2252	3	2620	11	27214	152	2107	9	2483	10	25520	113	2015	10	2353	10	23842	108	3343	14	3845	11	39209	199	3749	9	4388	21	43452	202
AT2TE05230	ATREP10D_RC/Helitron	1249	2524	1911	3006	477	27585	369	2194	1453	2533	366	23132	288	2203	1482	2665	429	24292	422	2081	1435	2629	399	23221	330	1955	1383	2426	378	21519	308	3285	2227	3851	471	35057	322	3620	2665	4302	994	38067	936
AT2TE05410	HELITRON4_RC/Helitron	4626	11081	9111	16202	4628	105363	4803	8824	6428	12791	3346	83859	3540	9644	6826	14091	3614	91927	4554	8680	6167	12747	3208	82335	3971	8379	6483	12694	3626	81731	3627	12448	9617	18135	4791	116269	4161	13635	10622	19974	6037	128163	6412
AT2TE05420	HELITRONY1E_RC/Helitron	1133	1866	1605	2093	287	25995	613	1493	1129	1529	178	19345	456	1658	1178	1719	202	21340	511	1537	1191	1655	219	20081	525	1422	1127	1449	183	18435	410	2319	1884	2561	283	31726	553	2849	2277	2991	442	36369	864
AT2TE05440	ARNOLD2_DNA/MuDR	1052	6462	5789	3201	1739	13415	2920	4474	3791	2202	1028	9238	1362	5240	4425	2552	1274	10435	1966	4993	4217	2485	1212	10363	1940	4345	3792	2130	1105	8865	1796	7459	6577	3620	1658	14607	2245	8406	7348	4081	2119	16996	2835
AT2TE05455	ATDNA2T9B_DNA/MuDR	1425	4096	3287	7500	1343	27362	1176	3171	2332	5913	1014	21641	750	3329	2315	6209	1156	22269	1014	2886	2044	5387	999	19309	887	2840	2202	5086	904	18864	745	4958	3332	9327	1261	32821	871	5454	3986	10132	1685	35284	1309
AT2TE05470	ATREP3_RC/Helitron	1843	3249	2689	3892	810	33069	816	2556	1906	2956	467	25919	557	2544	1893	2985	499	26329	754	2306	1726	2729	460	24395	676	2400	1913	2810	504	24807	604	3806	3010	4622	649	39460	574	4215	3399	5265	977	45151	1148
AT2TE05515	HELITRONY3_RC/Helitron	1390	2576	2014	2737	140	35065	324	1928	1312	2028	96	25653	225	1998	1414	2165	129	27667	334	2035	1445	2222	105	27290	316	1843	1355	2064	124	25934	307	2917	2134	3151	97	40866	290	3432	2546	3585	221	45130	528
AT2TE05530	ATHILA7A_LTR/Gypsy	1450	2996	2451	1952	195	32036	792	2617	1991	1732	233	27020	918	2756	2126	1794	253	26903	1265	2742	2111	1653	166	26506	761	2540	2074	1634	201	25416	691	3650	2984	2346	285	37198	918	4106	3469	2576	381	40972	1639
AT2TE05540	ATLINEIII_LINE/L1	3032	7767	6553	9540	2993	54384	4139	6025	4714	7603	2397	42551	3106	6473	5044	8018	2586	45469	3539	6089	4720	7485	2224	42691	3106	6128	4907	7523	2419	43927	3216	9317	7738	11346	3584	63937	4261	8720	7310	11063	3722	62199	5105
AT2TE05605	HELITRONY3_RC/Helitron	2340	6404	5389	4814	852	51505	5386	4582	3541	3519	527	35912	2555	4818	3631	3721	571	40393	3041	4425	3386	3361	548	36048	2897	4118	3254	3104	484	35088	2818	7673	6202	5796	711	61763	4141	8917	7118	6588	1040	70423	5332
AT2TE05650	HELITRONY3_RC/Helitron	1233	3845	17	4008	24	26109	149	2834	8	3097	14	19988	107	3048	13	3334	19	21298	114	3104	12	3249	20	21075	128	2875	13	2960	19	19789	105	4548	21	4917	22	31139	164	5150	20	5514	33	35168	184
AT2TE05755	VANDAL21_DNA/MuDR	7113	27666	23917	21969	10057	109315	17283	22991	14247	18531	1205	92186	1786	24171	14393	19755	1114	98239	1905	21853	17668	17581	7415	86879	12664	21059	17486	16932	7367	84247	11872	31284	22248	25212	2621	118820	2551	33253	28268	26912	12836	128259	20290
AT2TE05820	HELITRONY1E_RC/Helitron	1201	4228	3184	3102	179	26286	382	3354	2364	2471	115	20995	345	3604	2430	2567	171	21795	470	3187	2299	2363	154	19879	400	3002	2179	2142	119	18515	288	5009	3670	3583	203	30231	398	5665	4033	4097	253	34785	578
AT2TE05845	ATREP3_RC/Helitron	1571	4234	1054	3420	144	35619	442	3053	670	2575	113	26369	292	3492	808	2881	143	30591	461	3133	697	2671	134	27335	365	3022	772	2400	124	25128	320	4574	1332	4012	208	42214	354	5255	1364	4510	238	46723	661
AT2TE05895	ATHILA4B_LTR_LTR/Gypsy	1177	2937	2481	2624	973	24652	2388	2563	1988	2212	673	20641	1574	2468	1907	2344	783	20632	1994	2238	1768	2082	711	19536	1890	2084	1736	2026	744	17739	1577	3314	2744	3107	1006	26835	2041	3600	2958	3317	1278	30620	3068
AT2TE05980	ATHAT1_DNA/HAT	1340	3058	2569	4018	695	31488	1306	2100	1609	2832	515	22579	974	2350	1724	3261	588	25128	1230	2374	1789	3045	527	24475	1148	2234	1758	3041	542	23652	932	3207	2505	4127	687	31844	907	3191	2533	4255	862	31744	1589
AT2TE06025	HELITRONY3_RC/Helitron	3757	6538	4776	7624	673	87309	2544	4664	3092	5394	425	63007	1444	5001	3167	6050	557	67707	1902	4774	3055	5640	542	65584	1915	3998	2641	5093	443	58015	1565	7385	5122	8838	540	101282	1934	8348	5614	10272	919	115973	2860
AT2TE06040	ATENSPM7_DNA/En-Spm	3736	8066	6574	13158	4461	71877	4207	6626	4811	10565	3471	59830	3525	6975	4938	11323	3623	61837	4110	6492	4785	10297	3094	57538	3545	6685	5184	10485	3407	57861	3253	9913	7705	15444	5035	82473	3853	9950	7774	15655	5447	84822	5423
AT2TE06135	ATREP1_RC/Helitron	1858	4975	4031	2216	471	35860	2046	3719	2748	1723	351	27071	1447	3984	2789	1780	382	28647	1939	3740	2698	1680	382	26787	1755	3613	2809	1618	347	25647	1250	5843	4376	2585	444	42387	1488	7076	5331	3032	696	48556	2786
AT2TE06235	ATREP11_RC/Helitron	1743	7979	6856	4798	1119	31698	2057	5777	4441	3437	811	23908	1417	6278	4850	3872	939	25743	1614	5974	4712	3512	888	23547	1656	5539	4501	3428	801	22358	1293	9237	7664	5569	1171	37480	1834	10289	8433	6011	1513	41110	2314
AT2TE06245	ATREP4_RC/Helitron	1520	1162	635	3746	478	31565	687	857	436	2975	382	24388	548	940	458	2995	508	25485	768	916	474	2839	413	23870	640	726	414	2426	286	20849	438	1386	706	4530	429	38009	621	1611	841	5216	818	42157	1061
AT2TE06255	SIMPLEHAT2_DNA/HAT	1038	5237	4658	1943	403	18957	3182	2283	1913	1130	223	10157	1777	2367	1923	1056	303	10788	2426	3355	2717	1398	313	12679	2327	2925	2436	1161	274	11299	1812	5256	4512	2202	391	19147	2622	5739	4869	2133	489	20612	3334
AT2TE06370	HELITRONY3_RC/Helitron	1092	940	615	2591	27	30946	512	674	367	1857	18	22813	300	719	382	1993	16	23729	478	665	393	1837	17	21973	371	609	381	1691	10	20284	304	1036	386	2860	11	34991	405	1202	700	3210	27	38537	630
AT2TE06390	ATCOPIA28_LTR/Copia	5069	15304	8908	16607	5567	91544	9171	11882	6732	12492	4283	70078	6423	13162	7465	14150	4978	80195	8697	12044	6670	13192	4381	73923	7216	11606	7127	12756	4520	70586	6551	17185	10212	18711	6441	103589	8865	17778	10351	19918	7695	109161	11775
AT2TE06395	HELITRONY3_RC/Helitron	1249	2889	2082	1843	305	27724	1612	2228	1441	1488	256	21653	1235	2508	1622	1535	307	23349	1662	2382	1630	1551	294	22813	1728	2170	1567	1443	272	21540	1236	3692	2675	2410	350	34345	1552	4350	3203	2593	520	39715	2227
AT2TE06405	META1_LTR/Copia	4256	10172	8774	7874	2753	81796	12674	7755	6240	6073	2198	61740	8123	8453	6726	6425	2423	64963	10294	7626	6020	6042	2200	61862	9142	7195	5860	5705	2019	58438	7986	10548	8615	8555	2754	85082	9595	11225	9164	9111	3443	91916	12543
AT2TE06465	ATHILA4A_LTR/Gypsy	1199	4070	1859	2283	16	30327	243	2974	509	1594	3	21520	117	3266	714	1908	20	24315	189	3032	917	1747	14	23028	174	3104	1294	1719	17	23447	180	4377	1119	2439	11	32401	153	4676	1407	2547	9	33768	227
AT2TE06550	ATLINE1A_LINE/L1	2262	7548	6649	8145	3149	41296	4361	5802	4850	6520	2498	31844	2997	6166	5015	6921	2643	33528	3535	5628	4629	6030	2268	30206	3008	5656	4795	6451	2456	31120	2687	8401	7154	8925	3209	43897	3265	9226	7942	9478	3873	47704	4890
AT2TE06620	ATENSPM6_DNA/En-Spm	2588	7234	6437	8594	3013	45273	3753	5320	4483	6672	2354	34945	2810	6283	5265	7227	2332	38765	3306	5498	4471	6566	1849	33286	2349	5511	4805	6211	2041	33151	2547	8591	7425	10218	3582	54568	3744	8936	7859	10185	3781	54491	4951
AT2TE06645	ATREP10D_RC/Helitron	1408	1989	1060	2859	27	33139	289	1521	586	2268	17	25903	157	1553	586	2197	15	26800	203	1496	662	2132	20	25568	186	1440	636	2163	23	24201	196	2377	1091	3421	18	39502	278	2806	1194	4045	41	45434	395
AT2TE06660	ATREP8_RC/Helitron	1106	1047	671	1039	229	28405	2108	932	440	906	170	24000	1532	882	411	923	209	23330	1987	748	372	784	165	20076	1482	878	498	835	209	21083	1629	1216	634	1284	276	31906	1628	1400	818	1437	335	36605	2824
AT2TE06745	VANDALNX2_DNA/MuDR	1270	2972	2637	6813	2377	25094	1731	2080	1715	5069	1652	18262	1071	2229	1749	5365	1770	19305	1354	1886	1503	4418	1451	17035	1043	2134	1790	5126	1701	18487	1216	3660	3091	8376	2814	30423	1618	4091	3475	9456	3385	34290	2257
AT2TE06750	ATREP3_RC/Helitron	2920	8921	7395	8862	3197	63137	6860	6693	5053	6625	2331	46602	4674	7054	5331	6921	2744	49139	6319	6517	4999	6655	2420	46323	5371	6016	4805	6059	2188	42427	4396	10668	8452	10486	3166	72925	5510	11872	9427	11493	4099	81464	8234
AT2TE06780	ATREP10D_RC/Helitron	1292	2282	10	4058	35	29565	183	1779	6	3133	15	22927	135	1825	8	3325	18	23944	140	1888	6	3434	18	25075	174	1727	7	3084	21	22254	137	2754	11	5170	30	37086	199	3180	10	5956	45	43114	302
AT2TE06880	ATREP11_RC/Helitron	1178	3525	2849	2472	191	27050	573	2670	1900	1722	173	20140	385	2532	1768	1739	125	19452	455	2542	1799	1738	167	19620	463	2185	1691	1450	148	17012	353	3992	3071	2942	206	30987	474	4439	3425	3244	302	35561	796
AT2TE06885	ATLINE1_6_LINE/L1	5272	9977	8451	21608	8283	94281	8969	8153	6351	17530	5812	77207	6128	8575	6498	18972	6353	82286	7112	7653	6046	16707	6018	73321	7133	7566	6088	16318	5963	71610	6096	10961	8774	23753	8611	103563	7662	10661	8912	23154	9084	100309	9832
AT2TE06950	ATREP10D_RC/Helitron	1232	1078	521	1000	222	29253	1565	864	393	875	132	23774	653	913	410	933	146	24626	653	844	370	873	155	24315	1266	813	390	829	150	22701	949	1302	669	1270	152	35437	438	1512	823	1653	417	40903	2140
AT2TE06955	VANDAL21_DNA/MuDR	8165	32897	28639	25924	12221	127135	22945	26083	15475	20981	1456	105431	2169	28822	16780	23484	1716	115461	2897	23911	19209	18969	8402	95401	15669	23388	19425	18690	8410	96056	15225	34780	24160	27450	2679	132916	2756	35872	30177	29013	14236	138984	23508
AT2TE07080	ATREP10D_RC/Helitron	1019	1369	1152	1795	75	21371	239	1115	685	1499	34	16832	161	1159	752	1555	65	18079	204	1088	837	1473	23	17091	151	1205	974	1660	66	17812	167	1777	1189	2372	171	27422	349	2033	1294	2683	165	31176	346
AT2TE07145	ATCOPIA95_LTR/Copia	4372	14428	12327	13547	4023	84633	7424	11339	8904	10643	2989	66288	4998	12284	9401	11568	3353	73096	6421	11048	8674	10580	3017	65826	5526	11022	8918	10521	2781	65058	5018	17192	14126	15753	4682	99597	7768	17695	14618	16208	5279	102450	9422
AT2TE07175	ATCOPIA61_LTR/Copia	4985	12761	93	25668	93	96036	413	10786	29	21291	95	79360	302	11214	41	22463	80	84136	316	10055	34	20960	75	78329	324	10353	69	21353	95	79678	306	13975	47	27946	109	104025	399	12164	42	24378	94	91342	353
AT2TE07190	ATHILA4_LTR/Gypsy	1220	2824	678	3846	279	29216	297	2082	524	2944	278	21484	222	2411	552	3187	215	25016	233	2198	506	2975	171	22093	252	2084	545	2844	227	21778	295	3170	891	4189	456	32887	330	3297	911	4415	316	35221	311
AT2TE07280	ATREP10B_RC/Helitron	1487	4563	3901	2537	119	31843	731	3585	2836	2064	82	26403	534	3889	2988	1991	94	26695	690	3444	2692	1905	74	23964	522	3404	2816	1927	80	25087	502	5503	4617	2992	121	38597	603	6270	5073	3345	196	43302	887
AT2TE07285	ATMUN1_DNA/MuDR	1053	4308	3688	1423	79	21354	611	3387	2676	1137	47	17287	448	3706	2865	1159	69	18387	621	3256	2546	1034	39	15706	414	3224	2652	1086	53	16623	413	5204	4360	1738	77	26108	494	5932	4797	2012	129	29956	726
AT2TE07360	HELITRONY3_RC/Helitron	1083	2390	554	1537	13	23698	376	1970	348	1222	12	18779	221	2021	333	1344	16	19610	314	1826	311	1199	14	17462	370	1809	389	1135	10	17778	284	2867	584	1845	10	28326	355	3248	652	2040	12	32809	481
AT2TE07380	ATLINE1_4_LINE/L1	1191	4470	3939	3310	1209	20274	1232	3272	2654	2447	919	14934	876	3318	2693	2468	958	14563	842	3389	2751	2458	841	14837	844	3426	2893	2442	917	14981	858	4770	4014	3427	1301	20385	1015	4991	4228	3693	1596	21862	1467
AT2TE07425	ATGP5_LTR/Gypsy	1578	3584	2678	2077	775	30828	3993	2727	1921	1585	661	24172	3006	3160	2045	1922	732	26928	3369	2773	1843	1611	594	24770	3184	2693	1844	1602	584	24917	3151	3821	2592	2051	847	34656	4312	3949	2768	2191	872	35077	4454
AT2TE07460	META1_LTR/Copia	3982	10803	9385	8688	3347	82287	9341	8725	6956	6985	2643	65114	6530	8698	6844	7079	2739	67062	7276	8146	6488	6722	2402	64011	6626	8157	6677	6572	2395	63114	6603	12816	10572	10343	3794	95549	8506	14042	11612	11352	4364	104588	10336
AT2TE07550	ATGP1_LTR/Gypsy	7837	25605	20163	26581	14920	80747	17596	19198	13674	20109	10236	60875	10523	21577	15176	22495	11432	69118	12936	20071	13972	20645	10540	64028	11827	19540	14435	20019	10543	60226	11645	27684	20178	28609	14925	83474	14890	27799	21322	28655	16136	85024	17255
AT2TE07555	ATREP10D_RC/Helitron	1543	2865	225	2339	24	34923	596	2175	154	1723	38	25725	473	2288	142	1824	32	28915	578	2203	139	1738	32	26600	477	2084	139	1683	15	25117	368	3470	289	2768	37	42976	727	3856	361	3098	46	47678	1038
AT2TE07640	ATHAT3_DNA/HAT	2204	5440	4630	7133	2035	45532	3037	4191	3301	5375	1434	35024	2091	4685	3662	6221	1656	39816	2534	4182	3288	5559	1340	36066	2150	3906	3161	5061	1372	33403	1878	6523	5384	8005	2396	49572	3101	6602	5499	8084	2304	50665	3166
AT2TE07725	ATLINE2_LINE/L1	3300	12441	10821	14188	5351	51828	5415	8952	7311	10602	4167	38849	4024	9456	7579	10833	4250	40260	4472	9025	7354	10559	3785	38037	3910	9315	7813	10499	3866	38935	3675	13267	11127	15499	6028	55057	5296	13851	11895	16043	6495	56631	6088
AT2TE07745	ATENSPM9_DNA/En-Spm	2319	13935	12254	8010	2481	38100	3441	10935	8943	6456	2215	29789	2643	11332	9200	6147	2094	30720	3048	10230	8315	5715	1677	28080	2539	10072	8519	6023	1872	28336	2332	16421	14041	9155	2812	43829	3266	18168	15611	9527	3303	46304	4618
AT2TE07765	ATREP10D_RC/Helitron	2630	7378	1459	6660	107	60610	464	5341	889	4714	88	44470	310	5707	813	5307	108	47973	358	5434	846	4830	101	43947	320	5279	823	4689	80	42577	310	8502	1526	7875	116	69495	451	9418	1761	8640	124	76077	496
AT2TE07790	ATREP10D_RC/Helitron	1119	3034	823	3419	240	26320	2634	2306	638	2576	168	20122	1647	2342	595	2625	141	20048	2020	2119	553	2339	161	18788	1640	2068	593	2407	139	17955	1474	3355	983	3729	201	28388	1996	3535	1075	4078	259	30793	2908
AT2TE07805	ATDNA2T9B_DNA/MuDR	1276	2349	2086	6351	2419	25617	2261	1676	1409	4633	1776	17774	1335	1697	1394	4620	1877	18507	1703	1776	1462	4761	1876	19391	1782	1509	1260	4021	1508	16773	1371	2739	2331	7467	2793	30551	2165	3224	2773	8834	3619	34463	3088
AT2TE07845	ATREP7_RC/Helitron	1217	2715	1946	369	103	30862	4333	2057	1222	266	80	23337	2827	2239	1312	283	83	25193	3882	2011	1184	292	83	22933	2950	1906	1250	258	73	20934	2927	3355	2165	433	128	36153	4291	3716	2427	475	117	38867	4817
AT2TE07855	ATCOPIA21_LTR/Copia	1793	7584	58	5825	23	31374	122	5592	87	4260	20	22216	99	6237	63	4844	16	25942	114	6055	171	4679	15	24533	107	6217	111	4760	20	24715	124	7296	155	5667	22	29123	131	6127	96	4734	17	25364	94
AT2TE08050	ATREP10D_RC/Helitron	1648	3686	1857	3390	161	32610	1185	2947	1310	2761	115	26671	730	3096	1384	2875	139	27082	976	2908	1133	2722	92	25601	801	2886	1233	2700	111	25653	967	4558	2107	3980	171	40316	1442	5231	2474	4658	217	45547	1609
AT2TE08070	ATREP11_RC/Helitron	1442	4345	3515	3105	333	25921	1689	3526	2311	2533	255	21084	1070	3692	2224	2611	267	20881	1239	3411	2444	2477	268	20404	1204	3139	2351	2283	247	18783	1098	5615	3610	3978	370	32515	1634	6462	4302	4457	441	36502	1882
AT2TE08110	ARNOLD2_DNA/MuDR	15657	38120	32428	54000	23723	247300	31742	30292	23281	42576	17801	197281	22003	32071	23990	46265	19710	214941	27812	29631	22216	42503	16222	198543	20214	29498	23479	41283	16489	192325	18512	40034	32193	55120	23841	252006	26399	43338	34927	60205	26690	271876	32209
AT2TE08135	VANDAL6_DNA/MuDR	8029	24890	21655	27960	11981	129023	20378	19915	16140	22531	8955	106902	14472	21163	16899	23496	9311	111377	16658	19481	13849	22326	4490	104942	5884	19610	15015	22280	4951	103447	6118	28608	24221	31918	13437	146500	19506	30138	25515	33114	14236	151483	22655
AT2TE08160	ATIS112A_DNA/Harbinger	1409	3797	2562	2396	301	29837	988	3036	1916	2012	271	23254	702	3389	1978	2162	330	26049	974	3360	1898	2176	234	25447	699	3263	2017	2252	255	25490	604	4529	3018	2861	414	35898	945	5126	3343	3109	439	39513	1402
AT2TE08165	VANDAL2_DNA/MuDR	1111	3782	3215	3561	703	13726	771	3160	2566	3038	662	12128	751	3548	2846	3573	830	14674	1066	3370	2637	3176	547	12403	604	3106	2503	3120	570	12811	527	4968	4196	4728	930	17792	725	4908	4048	4508	896	17092	953
AT2TE08175	ATREP15_RC/Helitron	1007	1851	1273	2490	367	20020	720	1360	812	1835	322	15243	737	1400	925	1930	372	16153	683	1296	804	1806	266	14618	651	1188	790	1627	231	13122	433	1954	1490	2802	451	23622	639	2244	1691	3214	610	26068	969
AT2TE08225	ATGP3_LTR/Gypsy	5245	13055	10515	24467	13407	83020	12073	10397	7456	19579	9645	65912	8084	10578	7508	20184	10240	68294	9644	10088	7216	18805	9226	64491	8314	9791	7238	18426	9144	61768	7912	14310	11074	27810	15638	89453	12710	14249	11173	27155	15083	85711	12307
AT2TE08235	ATCOPIA57_LTR/Copia	1475	3652	635	2446	53	23405	524	2998	450	2031	74	19476	447	3133	434	2194	95	20907	521	3269	526	2276	67	20866	432	2891	480	1980	48	19295	310	5359	794	3622	173	31337	790	4265	707	2934	126	25956	683
AT2TE08255	HELITRONY1E_RC/Helitron	2636	5930	2512	5917	626	57180	1585	4223	1673	4234	504	40641	1153	4773	1893	4703	654	46062	1433	4435	1645	4342	512	42574	1232	4127	1671	4176	413	40254	1135	7002	3076	6959	709	65808	1451	7721	3218	7500	722	75441	1680
AT2TE08265	ATREP8_RC/Helitron	1154	2546	2032	1032	134	25272	1098	1961	1442	857	150	20053	882	2115	1495	889	141	20806	1185	1995	1474	846	142	19755	936	2020	1545	868	120	20080	872	2977	2343	1277	201	29763	999	3465	2705	1401	238	34451	1419
AT2TE08275	VANDAL5A_DNA/MuDR	2347	4619	3944	4574	1387	35906	3724	3609	2666	3639	1087	28265	2341	3890	2828	3883	1155	29855	2833	3594	2742	3590	963	28443	2442	3756	3057	3633	1063	28575	2279	4414	3481	4710	1448	37041	3002	4555	3484	4890	1481	38965	3544
AT2TE08300	HARBINGER_DNA/Harbinger	1735	2564	2161	2701	1123	38825	4037	1988	1511	2147	906	28705	3424	2086	1558	2201	989	30238	4583	1998	1516	2080	839	29201	3699	2061	1593	2142	843	28131	2845	2896	2355	3233	1485	42962	3698	3174	2576	3637	1652	47500	5548
AT2TE08320	HELITRON4_RC/Helitron	17216	34966	29203	68701	28270	366287	32951	26733	20127	53129	20759	282575	24816	28309	20756	55910	22196	298337	29320	27242	20514	53313	20564	284663	26361	26066	20437	50666	20185	273101	22006	41281	32727	80661	32255	424577	32392	42888	34247	84130	34647	442468	39764
AT2TE08360	ATREP10D_RC/Helitron	2587	4229	1560	3358	164	60886	1470	3494	975	2823	129	50260	1134	3667	922	2929	132	52753	1330	3289	1062	2647	118	48908	1144	3278	1137	2562	112	46969	1110	4975	1857	3962	196	73578	1793	6027	1891	4644	270	86292	2215
AT2TE08385	ATLINE1_4_LINE/L1	2591	8541	7471	10157	4428	42059	6462	6412	5426	7535	3550	31064	4697	6934	5702	8278	3734	34085	5652	6386	5253	7580	3342	31808	4918	6458	5543	7341	3224	31409	4262	9696	8404	11449	5230	45884	6493	9945	8541	11353	5137	46727	7083
AT2TE08575	ATREP15_RC/Helitron	3532	11733	9630	9453	1212	74868	3014	9194	7065	7460	1056	59419	2301	8661	6374	7164	1053	57757	2398	8659	6389	7144	926	56276	2382	8091	6021	6706	854	53500	2152	13486	10709	11077	1325	87264	2482	15569	12161	12691	1800	100365	3646
AT2TE08645	ATREP4_RC/Helitron	1321	5520	4852	3044	821	25462	3183	4180	3412	2250	571	19487	1686	4439	3505	2540	688	21477	2171	4077	3277	2239	578	19601	1977	3829	3224	2104	585	18101	1870	6747	5688	3637	908	30908	2273	7870	6727	4374	1254	36437	3699
AT2TE08665	ATLINE1_6_LINE/L1	3346	10496	8972	13181	6047	50893	7563	7631	6067	9791	4482	38160	4932	8232	6322	10393	4671	40775	5379	7470	5720	9357	4125	37296	5083	7992	6467	10162	4743	39084	5302	11519	9543	14494	7205	56090	7729	11432	9602	14153	6779	53655	7472
AT2TE08765	ATREP10D_RC/Helitron	1171	1566	1073	1658	219	24756	3471	1055	717	1150	146	16742	2032	1202	784	1232	180	18599	3010	1205	787	1266	182	18161	2668	1042	709	1160	164	16228	2244	1870	1244	1872	247	27793	3383	2222	1442	2237	273	32124	4063
AT2TE08785	ATCOPIA66_LTR/Copia	5276	11609	9687	25718	12891	86309	12396	8738	6600	19847	8869	66212	7777	9748	7043	22157	9307	74714	8998	9236	6874	20798	9088	69496	8700	9027	7154	20057	9404	68337	8774	13089	10361	29488	14421	95164	12469	13325	10632	28543	13635	90044	12180
AT2TE08840	TA11_LINE/L1	3762	6432	99	15967	61	80306	313	5348	25	12873	52	65580	277	5531	17	13283	50	67923	286	5227	74	12497	50	62428	284	5311	115	12561	87	63469	317	7094	30	16895	70	82798	303	6466	23	15934	70	77328	289
AT2TE08845	TA11_LINE/L1	1135	3270	15	5055	22	22365	98	2567	8	4205	26	18099	71	3003	12	4604	17	20246	65	2695	19	4179	26	18448	93	2518	30	3716	37	16627	117	3692	6	5549	20	24068	96	3292	8	5145	20	21940	78
AT2TE08865	HELITRONY1B_RC/Helitron	1340	3324	2436	3218	957	27736	2111	2107	1483	2226	616	18808	1074	2191	1399	2171	574	19266	1209	2100	1403	2206	558	19035	1147	1874	1322	1825	462	16987	990	3645	2564	3484	847	29486	1479	4008	2891	3747	981	33022	1830
AT2TE08970	ATREP7_RC/Helitron	1445	2638	1971	2480	382	36682	2980	1850	1285	1709	232	26450	1996	2050	1419	1922	301	28774	2569	1972	1272	1851	193	26455	2264	1731	1011	1533	166	25387	1975	2969	2194	2780	377	41410	2221	3269	2394	3168	499	46710	3083
AT2TE09010	ARNOLDY2_DNA/MuDR	1007	3115	2614	4841	817	22254	713	2017	1410	3198	468	14980	536	2310	1847	3525	692	16084	598	2339	1749	3630	512	16548	577	2235	1712	3566	574	16211	580	3535	2782	5390	696	24748	582	3692	2985	5916	1075	27615	823
AT2TE09065	ATREP7_RC/Helitron	1253	2789	2180	1936	408	29817	2983	2055	1328	1509	358	23124	2516	2186	1478	1595	461	24730	3244	2150	1476	1484	389	23812	2325	2097	1527	1597	379	23231	2432	3167	2333	2250	432	35339	2505	3509	2581	2445	616	39518	3487
AT2TE09070	ATHILA4A_LTR/Gypsy	2141	6174	5132	6960	1510	46141	3021	4348	3366	4743	1326	33070	2631	5270	3944	5745	1638	40909	3621	4393	3198	4889	1180	34445	2336	4239	3308	4786	1191	33122	2055	6701	5318	7254	1755	49670	2675	7264	5743	8048	1937	54537	3440
AT2TE09100	ATCOPIA64_LTR/Copia	4708	10844	8757	14277	3656	87573	5794	7948	5794	10853	3116	68168	4911	8720	6208	11545	3221	72716	5547	8637	6251	11429	2914	72034	4725	8206	6201	11004	2602	68991	3876	11610	8905	15720	4638	92197	6094	11619	9021	15142	4523	89150	6912
AT2TE09170	ATREP7_RC/Helitron	1294	2337	1968	1650	726	28919	4540	1765	1402	1238	575	21717	3387	1969	1534	1350	688	23100	4688	1980	1549	1335	637	23332	3702	1699	1383	1175	583	20352	3680	2805	2336	1928	825	34109	5013	3474	2808	2431	1059	41345	5892
AT2TE09205	VANDAL1_DNA/MuDR	14608	60142	51873	53383	22865	223661	29071	46966	38126	41150	17517	174270	20910	51616	40737	45453	19042	192444	24796	46173	36638	40846	16332	173698	21636	45759	37975	40627	17388	170488	21073	67994	57164	60115	26729	249141	29541	71000	59936	62052	27196	258349	32599
AT2TE09270	ATREP10D_RC/Helitron	1137	3834	3388	2652	261	19557	653	2690	2252	1868	227	14099	387	3159	2519	2295	280	16627	601	2775	2295	2014	215	14525	472	2667	2242	1908	188	13549	468	4439	3792	3023	230	23729	602	5376	4589	3724	431	27256	861
AT2TE09280	ATLINE1A_LINE/L1	1542	4454	3590	3973	969	31549	1759	3307	2497	2918	887	23731	1253	3791	2660	3237	988	27256	1678	3651	2683	3300	872	26495	1271	3380	2602	2996	815	24312	1331	5157	4031	4251	1079	35199	1397	4916	3914	4015	1123	33158	1851
AT2TE09325	VANDAL1_DNA/MuDR	1044	5009	3746	4724	803	19246	572	3584	2484	3420	736	14022	581	4175	3120	3985	1087	16103	1078	3472	2383	3504	538	14830	496	3641	2676	3592	645	14677	451	5681	4468	5463	1209	22217	902	6040	4805	5823	1593	23416	1309
AT2TE09345	BRODYAGA1A_DNA/MuDR	1078	6102	4357	4149	1421	21805	3562	4509	2764	3126	930	16251	2217	4620	2955	3190	1027	17415	2939	4326	2755	2932	949	15947	2420	4186	2679	2846	891	15467	2700	6692	4604	4675	1314	24040	3203	7674	5201	5161	1786	26170	4077
AT2TE09360	ATLINEIII_LINE/L1	5347	16893	14453	18045	6770	83295	9638	13250	10553	14216	5300	65938	6994	14148	10986	15410	5520	70917	8403	13494	10671	14586	5375	66573	7746	13398	11086	14504	5319	66248	6918	20023	16826	21579	8692	95132	9788	19788	16454	21744	8437	94932	10765
AT2TE09375	VANDAL2_DNA/MuDR	12253	42747	36750	41327	19701	169925	26701	33427	26870	33227	15021	134400	18345	36268	28494	35902	16194	146192	20970	33804	26848	33046	14754	133517	19336	31936	26348	31617	14881	130027	19020	41229	34450	40356	18796	161041	20875	44893	37866	43594	20915	174287	25965
AT2TE09395	ATREP6_RC/Helitron	1142	2050	1665	1824	596	27268	4711	1394	1050	1335	454	19740	2985	1492	1092	1398	490	20729	3812	1486	1063	1269	411	19949	3220	1408	1053	1339	453	19537	2967	2370	1766	2146	736	33139	4866	2593	1944	2422	797	37722	5668
AT2TE09430	HELITRONY3_RC/Helitron	1861	6221	4897	2149	606	40673	5365	4213	3019	1424	362	29340	3076	4431	3042	1465	398	30361	3729	4475	3200	1467	403	29829	3770	4153	3134	1403	409	28365	3474	8208	6177	2820	653	53853	4891	9029	6814	3212	814	58284	6058
AT2TE09500	ATGP3_LTR/Gypsy	5268	11769	9725	21653	10412	84580	10574	9381	7009	16909	7771	65630	7157	10425	7841	19023	8920	73984	9176	9399	7056	17236	7867	66683	7781	8952	6974	16120	7559	62279	7204	13923	11252	26079	13439	95463	11956	13177	10731	24319	12279	89336	11485
AT2TE09565	HELITRON2_RC/Helitron	1742	5548	4850	6719	2655	31761	2888	4029	3324	4800	1932	23581	2181	4530	3664	5348	2108	25836	2569	4174	3407	4905	1854	23904	2258	4017	3414	4937	1923	23583	1878	6091	5256	7550	2977	35526	2901	6273	5477	7440	3285	35762	3809
AT2TE09570	HELITRON5_RC/Helitron	3572	12174	10557	11791	3643	67026	4850	9266	7496	9139	2849	52890	4012	10231	8098	10134	3222	57577	4894	9820	7687	9607	2637	54564	3870	9251	7532	9075	2771	51848	3538	14321	11877	13770	4070	79096	4326	14510	12250	14312	4799	79638	6292
AT2TE09625	ATHILA4D_LTR_LTR/Gypsy	1178	3605	3058	3649	1583	25924	3013	2344	1835	2432	1072	17458	2120	2977	2292	3028	1301	21588	2878	2681	2001	2754	1180	19879	2291	2581	2027	2684	1099	19606	1929	3977	3244	4161	1771	29597	2607	4217	3386	4375	2038	31279	3587
AT2TE09640	ATENSPM7_DNA/En-Spm	4613	8649	7217	22233	10358	79480	10431	6870	5189	17538	7447	62450	7562	7124	5311	18219	7538	65225	8442	6687	5047	16822	7243	61374	7875	6511	5089	16863	7331	59584	6707	10078	8079	25785	11587	89975	9695	10000	7956	25537	11584	85910	10422
AT2TE09660	HELITRONY1C_RC/Helitron	1499	4957	3187	2937	296	31749	646	3653	2211	2227	254	23522	478	3956	2336	2314	279	25430	614	3680	2245	2101	230	23520	500	3640	2304	2175	224	21948	441	5752	3633	3453	262	36243	545	6633	4218	3913	407	41451	808
AT2TE09685	VANDAL3_DNA/MuDR	7203	27882	24389	32537	12847	106201	13479	20917	17507	24691	10204	82077	10219	23177	18891	26403	10931	87408	11678	21427	17597	25008	9701	80287	10081	21354	17975	24982	9749	80968	9259	32355	27781	37916	14943	122972	13130	33855	29283	38700	16273	127192	15878
AT2TE09695	ATREP3_RC/Helitron	1037	3020	2575	1592	385	23893	1849	1853	1255	992	230	14869	1107	2113	1517	1128	301	16662	1574	2134	1595	1123	303	16842	1396	1973	1530	1033	243	15451	939	3111	2626	1646	414	24940	1343	3660	2994	1899	543	29573	2265
AT2TE09710	ATREP10D_RC/Helitron	2008	3357	2692	3960	720	48235	2563	2308	1528	2804	319	34552	1293	2725	1577	3353	381	39957	1827	2383	1193	2896	99	35206	640	2400	1139	3016	77	34995	609	3854	2829	4835	499	56411	1452	4390	3339	5533	1104	63037	3036
AT2TE09735	ATHAT2_DNA/HAT	2802	7503	6456	10995	4786	59446	7066	5149	4036	7597	3144	42669	4733	5855	4523	8414	3579	47130	5818	5364	4206	7707	3099	43046	4583	5142	4081	7740	3076	42359	3873	8573	6885	11496	4547	59925	5212	9054	7411	11990	5025	63408	7051
AT2TE09885	ATREP11_RC/Helitron	3964	12114	9932	12481	3424	71908	4433	9115	7090	9217	2331	55141	2539	10521	8146	10697	2875	61928	3160	9195	7109	9492	2503	57117	2916	8859	7206	9040	2453	53871	2837	15570	12797	15260	3964	91151	4178	16155	13089	15898	4457	97231	4390
AT2TE09890	VANDAL3_DNA/MuDR	1009	5828	5261	6117	1634	14051	1005	4149	3491	4344	1155	10543	637	4910	4048	5170	1416	11878	843	4100	3397	4250	1123	10185	725	3996	3472	4171	1175	10033	679	7126	6168	7294	1915	16866	955	7149	6138	7286	2236	16772	1162
AT2TE09910	ATREP10D_RC/Helitron	1404	4301	3028	2210	214	31069	576	3344	2024	1731	123	23706	405	3359	2032	1774	147	24789	484	3113	1861	1644	145	22650	404	3165	1944	1611	144	23163	443	5292	3644	2872	244	38549	594	6018	3765	3118	293	43879	844
AT2TE09955	ATENSPM2_DNA/En-Spm	3447	12625	10927	10238	2882	67208	3952	9811	8000	7869	2171	52943	2983	10424	8186	8468	2378	56479	3655	9712	7659	7862	2034	54089	3185	9611	7971	7585	2116	51134	2737	14238	11983	11570	3043	77055	3544	14322	12039	11093	3413	76493	4788
AT2TE10005	ATREP15_RC/Helitron	2606	7496	5294	4104	265	57474	698	5690	3759	3090	143	43729	430	5981	3809	3346	139	44536	379	5455	3402	2978	146	41756	433	5210	3452	2884	113	39612	443	9059	5979	4840	198	70717	710	10161	6788	5538	241	80139	900
AT2TE10075	HARBINGER_DNA/Harbinger	1282	2943	2446	3032	1142	30580	3141	2197	1684	2215	880	22601	2268	2443	1768	2311	849	23612	2485	2571	1982	2523	954	25829	2549	2169	1731	2213	809	21975	2016	3414	2739	3412	1279	33643	2724	3457	2816	3195	1313	33048	3346
AT2TE10100	ATREP10D_RC/Helitron	1119	4798	4105	1765	168	24139	1335	3522	2690	1221	144	17958	984	3856	2874	1363	165	20173	1300	3438	2674	1193	112	17276	1093	3284	2681	1161	107	17308	787	5621	4524	1895	169	28402	1051	6635	5324	2253	259	32843	1826
AT2TE10105	ATLINE1_5_LINE/L1	1799	7551	6688	6214	3042	31596	4009	5728	4896	4639	2319	24047	2973	6706	5612	5598	2746	28295	3604	5660	4739	4585	2065	24018	2796	5282	4584	4200	2075	22894	2699	8415	7304	6859	3166	35447	3611	9017	7886	7490	3635	38092	4424
AT2TE10130	HELITRONY1E_RC/Helitron	1057	4041	3117	2468	928	30050	3405	3046	1976	1842	581	23127	2329	3245	2013	1981	734	24103	2929	2940	1897	1792	626	22631	2473	2913	2009	1760	564	22315	2295	5195	3394	3327	935	37969	2999	5559	4025	3643	1342	42070	4104
AT2TE10160	VANDAL18_DNA/MuDR	1424	3386	2754	6865	3226	24513	3477	2678	1944	5430	2327	18720	2309	2783	1850	5631	2282	20512	2508	2534	1770	5208	2088	19311	2310	2643	1969	5356	2381	19771	2478	3752	2909	7592	3560	26234	3500	3851	3014	7747	3522	26544	3658
AT2TE10190	BOMZH1_DNA/MuDR	1032	4511	3815	2858	1492	17949	3161	3402	2495	2228	1049	13894	1982	3732	2708	2255	1056	13964	2038	3459	2558	2242	1168	13776	2268	3506	2670	2249	1107	13864	2072	5456	4401	3554	1874	21926	3115	6264	4888	3988	2088	24833	3615
AT2TE10200	BRODYAGA1A_DNA/MuDR	1073	5001	4419	4123	2464	21789	3717	3811	3068	3210	1788	16686	2478	3962	3083	3228	1899	16730	2695	3560	2641	2988	1423	15928	2217	3751	3112	3144	1747	16886	2814	5524	4662	4589	2661	23507	3062	6300	5369	5317	3087	27755	4154
AT2TE10255	ATREP11_RC/Helitron	1319	5022	4477	3140	943	24978	2846	3907	3159	2570	694	19462	1664	4111	3280	2645	786	20286	2069	3703	3008	2407	641	18095	1730	3576	2981	2223	598	17422	1487	6463	5436	4064	1037	30432	2073	7237	6223	4484	1362	35010	3429
AT2TE10265	ATENSPM3_DNA/En-Spm	1228	4654	4078	3920	1815	21958	2616	3737	3078	3178	1410	17804	1660	4076	3342	3313	1529	18383	2143	3702	3010	3104	1315	16410	1737	3541	3029	2973	1309	16328	1717	5318	4469	4410	1846	25025	2022	5878	5061	4750	2255	27666	3130
AT2TE10355	ATCOPIA30_LTR/Copia	4052	10197	7161	13801	4463	91608	3983	7925	5170	11010	3328	71920	2583	8189	5143	11219	3539	75044	3338	7468	4891	10305	3034	68515	2801	7306	4837	9834	2923	66122	2429	11500	7441	15010	4621	99694	3381	12068	7898	15923	5274	104528	4095
AT2TE10385	HELITRONY2_RC/Helitron	9905	27172	23488	26079	5628	199881	7004	21315	16988	20399	4256	159431	5100	23375	18055	22369	4750	172049	6591	21126	16673	20315	4052	158257	5373	19882	16310	18751	3845	147360	4508	31391	25958	29883	5720	235956	5511	34420	28517	32616	7750	260815	9337
AT2TE10425	ATREP11A_RC/Helitron	1046	4831	4143	3713	1009	19777	2224	3549	2742	2707	703	15009	1369	3702	2799	2828	754	15563	1636	3607	2743	2647	659	15096	1485	3407	2722	2588	656	13749	1239	5269	4351	3975	870	20982	1655	6361	5151	4781	1274	26350	2376
AT2TE10455	HELITRONY1E_RC/Helitron	1053	757	182	1244	11	26496	202	586	178	998	8	20883	134	608	231	1041	6	22152	119	586	109	1003	5	21101	129	535	114	902	4	19169	153	839	354	1454	11	32229	225	899	291	1694	8	36533	302
AT2TE10495	ATCOPIA58_LTR/Copia	5851	11690	9832	26076	14378	94235	17694	8651	6568	19944	9795	73376	10791	10127	7415	23572	11441	85251	13327	8626	6342	20550	10047	73333	11694	8402	6673	19179	10072	69942	11230	13167	10588	30458	16419	103891	16632	12643	10141	28824	15485	97787	16503
AT2TE10500	ATLINE1_6_LINE/L1	2208	4743	4037	7718	3704	43163	6065	4057	3188	6434	2930	36195	4418	4167	3125	6586	2925	37247	4900	3745	2863	6055	2677	33869	4479	3807	3000	6119	2725	33858	4166	5472	4373	8832	4335	49724	5779	5973	4787	9358	4432	51791	6783
AT2TE10555	ATREP10D_RC/Helitron	1407	3073	2045	2055	321	28677	653	2191	1369	1541	214	22051	355	2448	1433	1759	263	24741	512	2240	1343	1645	200	22958	471	2107	1302	1460	170	21024	404	3546	2190	2508	249	35898	468	4049	2654	2821	412	39222	839
AT2TE10585	ATENSPM2_DNA/En-Spm	1203	4282	3745	2462	822	24318	2110	3390	2776	1979	727	18686	1501	3772	3010	2266	838	20460	1965	3393	2702	2003	655	18416	1538	3357	2787	1982	633	18128	1281	5457	4599	3245	977	28709	1785	5831	4946	3482	1212	30612	2333
AT2TE10615	ATHILA4_LTR/Gypsy	1929	5882	5150	4652	1997	39622	3476	4283	3498	3600	1612	31033	2903	4786	3814	4016	1777	34346	3311	4692	3781	3712	1575	31682	2870	4176	3457	3605	1535	30133	2557	6424	5427	5360	2299	46397	3334	6626	5592	5567	2554	47850	4367
AT2TE10620	ATCOPIA40_LTR/Copia	4712	11758	9795	13246	4736	87363	7685	8621	6564	9817	3414	64391	6154	9934	7352	11355	4031	74648	7781	9039	6761	10154	3447	68470	6155	8839	6961	10134	3388	68754	5792	12511	9900	14170	5524	93175	8777	12381	9986	13932	5444	91455	9228
AT2TE10655	VANDALNX2_DNA/MuDR	1470	4879	3778	6551	598	29713	992	3985	2743	5398	474	24848	701	3749	2566	5042	465	23939	854	3437	2326	4727	487	21406	808	3532	2511	4959	430	22174	686	5639	4217	7754	717	34956	939	6656	5079	8852	985	40812	1195
AT2TE10680	ATLINEIII_LINE/L1	4118	13268	220	17378	74	72488	255	10160	167	13199	51	54891	221	11448	156	14790	53	63811	245	10225	210	13550	51	55627	214	10100	131	13185	50	55222	232	14165	285	18295	70	73995	300	12065	250	15583	58	62680	223
AT2TE10690	ATLINE1A_LINE/L1	3639	11680	7623	11703	4511	75675	9469	7864	4698	7881	3075	53878	5968	9067	5119	8967	3463	59382	7623	8276	4782	8097	3035	53653	6410	8235	4894	8280	2953	53545	6008	13597	8575	13153	4867	85854	7755	14523	9311	14096	5672	94968	10760
AT2TE10735	HELITRONY1A_RC/Helitron	1722	7303	4489	5970	1339	28857	1573	5720	3524	4820	1050	23046	1067	5770	3365	4812	1072	22785	1288	5399	3256	4320	989	20407	1193	5265	3031	4443	885	20924	1097	8264	5014	6735	1388	32503	1161	8292	4698	6554	1322	34081	1815
AT2TE10740	HELITRONY1A_RC/Helitron	1127	3999	1880	4950	905	19887	322	3309	1612	4088	746	16399	197	3248	1369	4040	699	16083	246	2944	1327	3576	651	13905	216	3054	1332	3767	605	14842	185	4400	2060	5537	1059	22774	255	3999	1660	5229	803	22620	307
AT2TE10785	ATREP10D_RC/Helitron	2898	6382	3215	4021	222	69318	1734	4851	2232	3018	181	53061	1313	4821	2147	3059	177	54831	1447	4693	2108	2905	190	52659	1337	4551	2061	2840	129	50017	1256	7660	3645	4691	184	82932	1355	9022	4235	5506	310	96330	1987
AT2TE10805	ATREP3_RC/Helitron	1949	5657	2044	4570	43	42108	280	4509	1581	3687	32	33725	208	4675	1719	3832	48	35086	176	4534	1555	3577	26	33471	188	4411	1536	3550	23	32577	218	6894	2805	5578	65	50761	381	7998	3210	6253	100	58526	379
AT2TE10905	ATLINEIII_LINE/L1	1794	4105	2093	4926	718	36467	1282	3295	1249	3947	401	29022	694	3460	1333	4121	506	30612	889	3257	1230	3961	438	28888	822	3222	1374	3912	449	28701	760	4484	1863	5467	661	39413	1011	4551	2130	5337	725	37583	1165
AT2TE10915	ATCOPIA23_LTR/Copia	2468	6705	5712	8410	2340	45491	3590	5245	4127	6309	1729	35548	2692	5768	4484	7086	1873	40182	3174	5301	4198	6351	1553	36078	2790	4832	3841	5845	1418	34050	2223	7371	6078	8982	2549	46033	2903	7722	6298	9434	2768	48327	3706
AT2TE10925	ATLINE2_LINE/L1	1848	4565	3774	5388	967	37107	1873	3203	2422	3964	781	27621	1351	3408	2479	4392	785	29579	1624	3421	2484	4208	625	28374	1321	3346	2503	4086	617	28344	1146	5022	4024	6233	1159	41404	1483	5269	4229	6398	1263	42378	2129
AT2TE10940	VANDAL17_DNA/MuDR	1001	4735	4042	3483	852	19697	1488	3478	2654	2504	623	14521	860	3832	2943	2736	749	16061	1127	3480	2666	2515	597	14426	1017	3867	3178	2794	647	14759	938	5779	4669	4045	952	22780	953	6051	4921	4181	1146	24294	1514
AT2TE10945	ATHILA4_LTR/Gypsy	4084	9750	8138	13748	6100	68070	9313	8035	6252	11375	4670	55372	6644	8461	6427	11946	4828	59085	7595	7510	5697	10874	4431	53013	6694	7490	5981	10683	4593	53073	6706	11291	9089	16126	7086	77999	8309	10647	8603	14889	6623	74383	9351
AT2TE10955	ATHILA4_LTR/Gypsy	3789	9290	7748	14336	6115	63863	8399	7547	5763	11720	4892	51721	6295	7941	5928	12289	4968	55512	6578	7393	5621	11738	4733	50930	6398	7000	5490	10905	4742	48180	5807	10066	8093	15681	6710	70279	7354	9486	7757	14190	6217	66123	8282
AT2TE10965	VANDAL17_DNA/MuDR	6510	16951	14129	19768	6841	123184	10479	13063	9895	15491	4718	97383	6923	14084	10296	16765	5008	106682	8363	13057	9685	15563	4413	98476	7035	12393	9528	15129	4598	94267	5908	19454	15311	22875	7184	139999	7834	20168	16038	23481	8151	145247	11226
AT2TE10970	ATHILA_LTR/Gypsy	1684	4871	4192	5718	2749	30512	3934	3579	2814	4041	1617	21664	2294	3988	3048	4600	1884	24501	2823	3756	2948	4108	1693	22992	2781	3547	2857	4143	1768	22812	2492	5316	4400	6016	2765	33159	3360	5392	4478	6055	2748	33007	3873
AT2TE10975	ATHILA8A_LTR/Gypsy	8659	31194	25895	17863	4464	128390	11160	25846	20289	14854	3741	108481	8763	26728	20250	15238	3655	110744	9760	24396	18425	13871	3189	102272	8340	25095	19581	14478	3446	105802	7834	35508	28419	20607	5332	148430	10385	34806	28231	20255	5417	145897	12479
AT2TE10980	ATHILA_LTR/Gypsy	10627	28921	24409	37611	17977	170573	21138	22041	17085	28911	12593	130735	14211	24153	17986	31481	13511	144787	16458	22264	16964	28876	12316	132229	14516	23092	18500	30122	13391	136109	14725	33934	27562	43278	20278	193701	18618	33115	27317	41976	19877	191321	21639
AT2TE10985	ATHILA6A_LTR/Gypsy	1841	6110	5084	7814	4349	26045	3599	4466	3475	5925	3053	18944	2300	5299	3905	6783	3328	21977	2613	4313	3185	5876	2905	18858	2237	4456	3516	5813	2958	19072	2242	7030	5589	9267	4972	29733	3150	6662	5508	8712	4858	27975	3743
AT2TE11015	VANDAL17_DNA/MuDR	1079	4942	4231	3834	767	19079	857	3734	2945	2938	423	15227	523	4484	3539	3207	430	17006	695	4297	3251	3225	297	16172	646	3856	3046	3000	237	14217	409	5514	4490	4378	667	21660	654	5805	4776	4399	942	21620	1109
AT2TE11040	ATGP7_LTR/Gypsy	7277	26715	23071	24186	9224	104447	10678	20860	16702	18731	6624	81447	7001	22157	17444	20115	7184	86597	8291	20828	16444	19091	6685	84286	7750	20926	17304	18870	7128	82402	7511	30592	25808	27337	10494	115301	9571	29460	24899	26183	10054	113174	11218
AT2TE11050	ATLANTYS1_LTR/Gypsy	4559	18647	16367	16185	6409	52914	6009	14658	12003	12467	4651	40850	3930	16025	12933	13888	5151	45721	4669	14305	11618	12413	4509	40945	4116	14879	12591	12737	5003	42964	4309	21410	18492	18240	7330	58635	5543	20624	17826	17252	6864	57052	6349
AT2TE11110	VANDAL7_DNA/MuDR	5266	15237	13241	17557	7902	84908	9551	12476	10127	14273	6187	68123	6838	13635	10809	15536	6938	72727	8306	12144	9731	14062	5461	69678	5531	12270	10307	13960	5473	67328	5093	19271	16312	22000	9768	101994	8545	20048	17145	22579	10691	103852	11182
AT2TE11125	VANDAL7_DNA/MuDR	2046	6218	5386	6420	2811	41924	5180	4681	3864	4930	2103	32440	3480	4603	3712	4928	2105	32664	3960	4846	3575	5021	1472	32635	1686	4989	3496	5194	1405	33628	1343	6765	5672	7176	3019	46771	3880	7116	6081	7416	3249	49923	5831
AT2TE11145	ATHILA2_LTR/Gypsy	6435	16590	13712	25301	15218	94846	16767	13032	9887	19663	11293	74807	11165	13970	10284	21237	11896	80942	12792	12902	9691	19433	10638	73646	10685	12601	9759	19132	10790	72603	10137	19028	15221	29647	17430	106686	14810	18741	15181	29448	17606	107461	17514
AT2TE11165	ATREP10D_RC/Helitron	6158	14952	5596	14526	1694	127899	4350	11304	4198	11038	1239	96194	2837	12232	4110	12055	1427	105969	3448	11483	3937	11055	1362	98758	3157	11383	3836	11046	1213	97352	2898	18120	6998	17079	1793	151059	3544	20253	8333	19654	2611	171924	5313
AT2TE11180	ATREP11_RC/Helitron	1463	4587	2335	3572	1154	28520	2051	3434	1715	2574	803	20709	1245	3532	1652	2708	861	21757	1524	3462	1656	2547	901	20650	1376	3390	1568	2606	824	20450	1432	5777	2978	4175	1267	33701	1709	6962	3783	4900	1794	38981	2558
AT2TE11210	ATHILA4B_LTR_LTR/Gypsy	6497	16457	13895	21698	10168	127129	17663	12583	9823	16350	7118	97282	11417	13866	10592	18148	7774	108747	13920	12334	9496	15828	6577	94162	11578	12237	9718	15926	6936	94546	11409	18955	15323	24684	10753	146011	14713	19145	15669	24511	11214	145681	18102
AT2TE11220	ATHILA4D_LTR_LTR/Gypsy	1180	3584	3002	2699	1002	22435	3000	2912	2216	2157	762	18404	2072	3264	2453	2428	803	20543	2474	3081	2319	2308	770	18607	2467	2995	2290	2206	805	18046	2276	4767	3708	3603	1203	30029	3106	4415	3454	3384	1212	28121	3317
AT2TE11250	ATHILA4A_LTR/Gypsy	1203	3019	2537	3512	1463	25341	3166	2089	1601	2267	868	17317	1966	2492	1919	2782	1058	21138	2389	2180	1549	2426	888	18272	1916	1874	1483	2157	867	16104	1846	3537	2832	3953	1586	28780	2618	3309	2676	3830	1571	28592	3164
AT2TE11260	VANDAL5_DNA/MuDR	1171	3400	2924	4442	1543	23434	1544	2659	2097	3476	1153	18676	1232	2837	2221	3678	1299	19647	1446	2961	2442	3696	1313	19221	1462	2640	2150	3365	1132	17303	1000	3924	3283	5091	1746	26346	1263	4395	3727	5697	2218	30146	2206
AT2TE11300	ATLINE1_6_LINE/L1	1504	1062	944	2028	1070	8958	1250	840	666	1671	787	7208	851	800	633	1656	710	7082	930	829	675	1597	743	6799	939	833	674	1622	751	7053	903	794	655	1739	928	7626	904	785	682	1751	936	7238	1043
AT2TE11315	ATLINE1_6_LINE/L1	1327	2565	2145	5275	2238	19518	2293	2131	1630	4378	1783	16266	1680	2126	1607	4338	1701	15813	1763	2137	1659	4301	1676	15768	1738	1911	1509	3876	1645	14927	1598	2918	2404	6220	2650	22215	1949	3315	2677	6784	2915	24246	2619
AT2TE11330	ATHILA2_LTR/Gypsy	4190	9668	8086	17786	9493	66445	10112	7529	5733	13084	6577	48809	6391	8103	5925	14435	6837	54285	7364	7567	5701	13267	6383	50612	6718	7130	5499	12998	6240	48633	6067	11170	8856	20085	10498	73687	8615	10414	8299	18911	10013	69525	9569
AT2TE11340	ATHILA6A_LTR/Gypsy	2426	4727	3786	9008	4411	43787	5431	4079	2915	7890	3482	37851	3891	4410	2967	8338	3472	40328	4476	3853	2727	7339	3144	34884	4067	3748	2827	7052	3132	33799	3690	5555	4259	10666	5020	50980	4776	5316	4111	10316	4926	49319	5341
AT2TE11350	ATHILA2_LTR/Gypsy	6128	16010	13320	22568	11779	93420	12846	12285	9265	17749	8621	75689	9262	13545	9892	18900	8594	79540	10006	13433	10024	18331	8640	76081	9727	12377	9677	17729	8690	72950	8844	18962	15140	27041	14167	109070	12401	18584	15066	26204	13579	107807	14071
AT2TE11355	ATHILA_LTR/Gypsy	3641	9674	8361	9545	3600	60404	6295	7059	5717	7056	2593	44631	4305	8373	6467	8099	2799	50778	4837	7737	6093	7614	2760	47571	4925	6907	5690	6893	2577	45052	4279	11745	9765	11614	4270	71844	5478	10831	9102	11030	4318	69155	6977
AT2TE11370	ATHILA6A_LTR/Gypsy	5372	13797	11700	18827	8762	88609	10986	10602	8269	14540	6219	67281	7404	12124	9109	16462	7056	76583	8908	11046	8491	15213	6592	70407	8172	11152	8889	15075	6585	69830	7568	16085	13185	21486	9739	98904	9595	15531	12648	21028	9568	95704	10894
AT2TE11375	ATHILA_LTR/Gypsy	1833	7164	6217	7786	3425	30541	3424	5325	4295	5637	2340	22675	2169	5833	4605	6372	2644	24661	2745	5428	4248	5950	2371	23260	2463	5634	4484	6178	2560	24282	2396	7999	6593	8634	3722	33462	2694	7961	6665	8523	3793	33867	3681
AT2TE11385	ATENSPM9_DNA/En-Spm	1066	5060	4572	3796	966	19049	1720	3845	3236	2944	734	14915	1220	4232	3510	3088	778	15636	1565	3956	3313	2757	635	13988	1318	3623	3133	2603	640	13275	1125	6035	5293	4325	977	22132	1168	6765	5869	4573	1303	23316	2156
AT2TE11395	ATREP11_RC/Helitron	1352	4624	4073	3592	758	28257	1249	3277	2729	2742	577	21200	943	3499	2848	2732	544	21400	962	3261	2636	2448	459	19433	808	3116	2639	2489	457	19029	789	5154	4362	4088	734	32756	814	6083	5189	4795	1068	37859	1531
AT2TE11400	VANDAL2_DNA/MuDR	2649	9156	8035	7521	2291	47968	2460	7422	5962	6202	1887	38988	1888	7658	6087	6281	1840	40330	1998	7182	5804	6078	1799	38496	2112	7314	6155	6182	1945	38384	1717	10082	8492	8248	2356	51792	1590	9731	8211	8001	2711	52146	2550
AT2TE11410	HELITRONY1C_RC/Helitron	2970	11183	9457	7554	1088	57940	1774	8672	6783	5838	706	44416	1238	9868	7342	6863	889	50094	1643	8462	6554	5907	809	43540	1372	7912	6205	5504	705	40169	1193	13451	10890	9333	1043	68773	1256	14971	12347	10368	1615	74906	2392
AT2TE11435	ATLINE1_5_LINE/L1	4068	13108	11410	11652	3790	66227	5506	9939	8009	9286	2564	51481	3529	11511	8931	10525	2780	59039	4153	10964	8734	10074	2837	55961	4337	10872	9023	9983	2947	55585	3863	15237	12563	14022	3822	76310	3925	15617	13162	14440	4711	79136	6261
AT2TE11445	VANDAL16_DNA/MuDR	6187	17699	14826	26317	9756	107304	9735	14808	10997	21915	6886	89811	6606	15323	11407	22809	7235	94288	7756	14432	10843	21347	7176	87677	7500	13718	10893	20289	7116	83293	6661	19988	16192	29742	9805	119754	7250	20510	16732	30483	11602	123297	10501
AT2TE11500	VANDAL21_DNA/MuDR	2686	6961	5992	7407	2943	49905	4063	5958	3218	6042	476	42118	752	6299	3259	6397	497	43872	859	5524	4245	5651	1976	38877	2910	5555	4488	5799	2048	39999	2663	8793	5689	9084	1019	58582	979	8856	7141	9429	3824	62817	5005
AT2TE11515	ARNOLD3_DNA/MuDR	16736	38597	32034	54665	19576	256769	20551	29408	21947	42527	13373	202630	13382	32227	23197	46931	14964	220120	16171	29926	22071	42632	13718	202292	15467	29047	22445	41995	14125	196469	13198	39264	30935	56705	18751	259682	14263	42533	33603	61373	22062	281966	20709
AT2TE11540	ATGP2_LTR/Gypsy	7914	33481	28626	20811	5799	89630	8206	26835	21929	16612	4363	73395	5603	27877	21956	17339	4425	75627	6140	24617	19578	15510	3796	68490	5619	24406	20427	15214	3889	65931	5248	30320	25171	18582	4918	78505	5365	27548	23071	16797	4804	70204	6036
AT2TE11560	ATHILA6A_LTR/Gypsy	1992	6069	5157	8815	4466	30843	3426	4223	3210	6125	2859	20710	2045	4977	3784	7465	3473	25005	2542	4426	3356	6527	3121	22031	2295	4641	3760	6930	3506	22981	2354	6499	5242	9924	5112	32897	2826	6444	5171	9787	5072	32591	3452
AT2TE11635	ATMUN1_DNA/MuDR	1000	3429	2708	1372	400	21741	3277	2434	1711	973	235	15631	1910	2814	1905	1089	329	17932	2651	2415	1776	960	305	15532	2233	2381	1807	934	196	15197	1922	4163	3191	1635	429	27161	3180	4692	3526	1872	498	29690	3559
AT2TE11665	TA11_LINE/L1	2794	7985	6852	8488	3527	49713	5396	6343	4964	6645	2757	39450	3867	7238	5469	7706	3137	45388	5018	6342	4837	6595	2552	38664	3981	5893	4777	6213	2585	36788	3695	9342	7690	9761	4255	56450	4759	8664	7144	8833	3858	52276	5394
AT2TE11695	ATIS112A_DNA/Harbinger	1468	7384	6454	3414	1222	28097	2388	5015	4227	2236	808	19497	1582	5444	4443	2414	824	21020	1812	5012	4142	2374	837	19661	1701	4731	4128	2232	827	19138	1553	7587	6447	3605	1134	29102	1487	7686	6628	3513	1312	29775	2349
AT2TE11735	ROMANIAT5_LTR/Copia	1714	5618	4838	3902	976	35076	1952	4331	3399	3022	774	27680	1448	4790	3665	3384	894	30489	1851	4157	3227	2956	719	26695	1461	4369	3534	3054	837	28048	1518	5988	4888	4350	1074	38144	1490	6176	5206	4487	1212	39249	1923
AT2TE11745	ATLINEIII_LINE/L1	5013	11868	1297	19658	92	87892	467	9631	822	15820	44	70832	417	10053	757	16813	67	74839	434	9673	1076	15519	83	70538	392	9713	984	16283	75	72635	364	12947	1172	21379	94	92817	488	12189	1434	19675	85	83489	494
AT2TE11760	ATHILA4A_LTR/Gypsy	1204	3440	2839	4100	1831	23497	2773	2579	1980	3031	1234	17590	2020	3019	2278	3506	1371	20059	2126	2706	2107	3019	1261	17410	2028	2664	2109	3016	1293	17516	1762	3868	3158	4516	1949	26472	2349	4173	3386	4965	2104	27846	3038
AT2TE11765	ATHILA2_LTR/Gypsy	1828	5114	4196	9075	5148	27130	3822	3892	2858	6460	3386	19789	2422	4131	3039	7218	3724	22526	3025	3462	2564	6259	3270	19374	2479	3677	2940	6289	3417	19354	2374	6015	4736	10510	5804	30565	3504	5696	4418	10353	5679	28761	3868
AT2TE11770	ATLINE1_6_LINE/L1	2891	4987	4163	11411	5518	45298	5236	3797	2870	8661	3913	35138	3664	4412	3153	10038	4303	40044	4500	4111	2997	9363	4026	38242	3857	3754	2903	8685	3847	35183	3496	5252	4178	11809	5582	47281	4223	5542	4486	12461	6054	48886	5309
AT2TE11780	ATREP3_RC/Helitron	1392	3534	3097	2852	965	19781	1525	2684	2194	2225	725	14929	936	3002	2409	2446	778	16635	1260	2753	2183	2283	744	15303	1082	2616	2216	2168	719	14283	925	4399	3795	3579	1053	24641	1075	5081	4394	3932	1323	28443	1686
AT2TE11795	ATREP3_RC/Helitron	1398	3415	2768	3333	196	31503	428	2451	1778	2352	150	21502	324	2898	2013	2749	191	26698	331	2612	1757	2490	123	24427	312	2393	1827	2360	146	23082	291	3318	2484	3192	150	31186	307	3925	2868	3883	201	36483	426
AT2TE11805	ATENSPM1A_DNA/En-Spm	3377	9510	8414	9394	3023	41737	3642	7947	6627	7654	2363	34865	2867	7960	6577	7714	2341	33157	3054	7483	6143	7041	2109	31857	2821	7324	6226	6839	2168	31244	2442	11123	9522	11465	3406	47139	2958	12407	10640	11607	3695	50488	4048
AT2TE11815	VANDAL1_DNA/MuDR	9317	41871	36040	33305	12125	153126	13528	29930	23874	23912	8497	109757	9005	34810	27096	27628	9829	128061	11182	29440	22985	23632	8137	108916	9537	29920	24658	23882	8663	109631	8983	43023	35713	34550	12034	158305	10121	44003	36799	35258	13724	161126	14000
AT2TE11820	ATLINE1_6_LINE/L1	2890	4780	3948	11433	4976	45962	5091	3870	2892	9287	3804	37183	3713	4322	3163	10261	4091	41527	4511	3952	2905	9626	3935	39103	4342	3990	3134	9531	4142	37747	3914	5400	4267	12127	5439	47913	4160	5502	4375	12309	5477	48341	5169
AT2TE11840	HELITRONY3_RC/Helitron	2655	7833	6232	4709	780	58832	5044	5790	4182	3606	488	43513	2873	5941	4214	3630	550	45457	3192	5786	4118	3493	618	43123	3311	5565	4245	3490	572	42018	3025	9581	7169	5772	802	73430	4525	11258	8340	6756	1038	82640	5238
AT2TE11860	ATHPOGO_DNA/Pogo	2113	6263	1940	6042	148	42930	776	4803	1285	4826	117	33308	503	5157	1478	5123	121	35668	513	4634	1289	4561	116	32620	511	4915	1418	4882	112	34401	466	6937	2227	6766	144	46751	645	7011	1892	6676	209	47437	806
AT2TE11870	HELITRONY1C_RC/Helitron	1098	2646	2041	1137	32	26404	171	2029	1403	866	25	20703	187	2250	1548	928	35	22086	166	2136	1534	865	33	20736	208	2081	1566	812	32	19898	173	2937	2181	1218	43	28288	185	3187	2378	1362	51	31172	258
AT2TE11890	ATENSPM1A_DNA/En-Spm	3264	9521	8168	10996	3580	46158	4013	7480	6236	8425	2643	36558	3125	7592	6051	8613	2732	37405	3354	7588	6090	8539	2641	37278	3283	7079	5990	8165	2558	35116	2738	11096	9264	12088	3621	49413	2914	11353	9624	12462	4303	50838	4344
AT2TE11900	VANDAL1_DNA/MuDR	11218	47253	40940	37784	13355	176138	15071	37552	30464	29984	10438	139792	11261	39573	30961	32172	11043	146763	12678	37567	29859	30132	9963	139718	11718	38534	31756	30640	10602	143285	10756	51484	43041	41817	13844	191391	11379	54309	45699	43355	16369	199813	16679
AT2TE11920	ATENSPM6_DNA/En-Spm	3536	13551	11719	10081	3842	45225	5592	10614	8560	8385	2879	37028	4199	11701	9267	8908	3127	40391	4662	11446	9159	8847	3045	40500	4645	10665	8758	8327	2987	36944	4112	15973	13669	12030	4787	54857	5543	16137	13839	11005	4367	52680	6448
AT2TE11925	ATENSPM5_DNA/En-Spm	4028	17765	15185	13004	4820	70130	5843	13303	10705	9921	3622	53255	4232	14070	10869	10523	3789	56504	4849	13347	10430	9872	3437	54148	4498	12229	9996	9496	3478	52108	3782	19353	16090	13940	4896	73574	4638	20805	17500	15015	5992	79469	6687
AT2TE11930	VANDAL1_DNA/MuDR	2685	9563	8322	11047	4126	41727	4338	7924	6415	8995	3356	33309	3274	8559	6754	10139	3739	37895	3978	7857	6194	9134	3190	34094	3468	7491	6210	8742	3207	33498	2776	11084	9256	12998	4691	47698	3568	11667	9610	13170	5050	47036	4782
AT2TE11935	ATHILA4B_LTR_LTR/Gypsy	1208	3327	2853	3956	1242	20388	2334	2703	2073	3274	1053	17780	1820	2731	2068	3307	1069	17680	1912	2749	2189	3310	1018	16939	1806	2587	2112	3049	1044	15624	1653	4266	3447	5054	1508	25254	1929	4287	3486	5276	1782	25894	2702
AT2TE11955	ATHILA_LTR/Gypsy	1568	5347	4531	5116	1906	24987	1999	4601	3613	4380	1616	21669	1849	4691	3592	4495	1616	22120	1930	4133	3220	4076	1424	20146	1733	4735	3801	4360	1530	21366	1658	6078	4910	5863	2151	28178	1901	6057	4997	5739	2268	27791	2426
AT2TE11960	ATHAT3_DNA/HAT	1921	2134	1719	8516	3465	35931	3597	1735	1243	6790	2548	28346	2701	1774	1194	6959	2514	29655	2880	1727	1193	6891	2407	29462	2830	1747	1294	6921	2447	30461	2449	2601	1992	10322	4054	41736	3257	2516	1888	9673	3925	37818	3634
AT2TE11985	ATHILA8A_LTR/Gypsy	10655	37287	31081	26460	8283	167541	14686	31187	23535	21923	6401	142127	10941	33134	24669	23559	7085	149413	12490	29580	21912	20896	5767	133318	10684	29466	23241	20839	5963	132783	10137	42087	33390	29433	8899	190277	11985	41485	33010	28530	9242	184334	15267
AT2TE11990	ATHILA4C_LTR/Gypsy	1148	3888	3330	3747	1237	24889	2054	3134	2474	2958	970	19685	1494	3000	2327	2960	968	19903	1596	2795	2134	2954	895	18604	1393	2826	2294	2822	870	18362	1386	4071	3306	4060	1387	26801	1595	3937	3234	3958	1324	25595	2006
AT2TE12020	ATHILA_LTR/Gypsy	1648	5571	4809	5794	2631	22890	2662	4211	3261	4666	1928	18686	1943	4646	3597	5115	2136	20081	2067	4344	3306	4675	1841	18216	1824	4019	3297	4343	1900	16366	1713	5862	4906	6310	2726	24238	2243	6347	5331	6352	2882	25134	2864
AT2TE12025	ATLINE1_4_LINE/L1	2896	8573	7278	8318	2316	51016	3996	6683	5238	6572	1776	40994	2877	7517	5742	7357	2033	45423	3514	7244	5506	7013	1707	43314	3106	6386	5196	6197	1641	38857	2749	9574	7870	9175	2446	56122	2996	9778	8135	9618	2990	59051	4414
AT2TE12030	ATENSPM6_DNA/En-Spm	7921	33684	29336	21332	6832	125802	10586	26500	21545	16411	5010	95505	7368	26822	21429	17257	5393	99964	8902	24890	19924	16247	4763	95486	7984	23826	19727	16075	5046	93196	7212	40064	33515	25534	7793	145148	8739	41269	34829	24962	8456	145402	12302
AT2TE12040	ATHILA3_LTR/Gypsy	1628	3531	2988	4366	1983	28779	3570	2932	2271	3699	1629	24362	2483	2924	2200	3611	1526	23927	2662	2808	2086	3622	1526	23088	2419	2758	2221	3451	1567	21932	2477	4330	3509	5543	2466	34823	3108	4255	3432	5114	2365	33665	3922
AT2TE12050	ATLINE1_4_LINE/L1	1017	3397	2937	3711	1258	14981	1277	2958	2438	3374	1176	13547	1146	2964	2411	3215	1121	13627	1102	2964	2343	3290	1093	13334	1178	2757	2320	3150	1051	13168	976	3785	3116	4340	1327	17361	1036	3877	3354	4471	1574	17990	1493
AT2TE12060	ATLINE1_6_LINE/L1	2978	4510	3806	11658	4800	47883	5051	3432	2528	8842	3138	37466	3446	3984	2892	10255	3760	43259	4439	3279	2383	8463	3202	35494	3803	3691	2851	9670	3579	39852	3522	5070	3989	13168	5358	53729	4344	4803	3832	12485	5057	50540	5092
AT2TE12095	VANDAL3_DNA/MuDR	1622	10239	9177	8931	1442	24549	1187	7971	6804	6940	1381	18921	921	8575	7019	7507	1447	20874	1167	8242	6970	7443	1293	20378	1047	8261	7069	7319	1262	20187	1114	11457	9916	9917	1608	27410	1114	12148	10570	10326	2048	28584	1457
AT2TE12100	ATREP3_RC/Helitron	1018	3568	2883	2009	378	21580	1679	2663	1964	1579	324	16494	1238	2860	2065	1711	377	17875	1720	2957	1934	1663	313	17969	1740	2544	1733	1541	248	15629	1338	4355	3379	2480	523	26581	2111	4838	3795	2849	554	29334	2121
AT2TE12115	ATCOPIA67_LTR/Copia	3937	13583	11741	13898	5938	55311	6013	10146	8323	10417	4721	42727	4432	11025	8719	11383	4969	46345	5269	10181	8245	10380	4524	42475	4864	9675	8109	9953	4344	40958	4077	15291	12957	15575	7062	63621	5465	14751	12541	14948	7020	61371	6614
AT2TE12140	ATCOPIA75_LTR/Copia	6665	25811	21980	21689	7700	101372	10511	21169	16941	17560	6232	83134	8124	21738	17043	18183	6469	86580	9640	21521	16794	17846	6044	85272	8835	20727	16966	17430	6163	81868	8359	29101	24340	24548	8871	114745	9406	30230	25408	25146	9662	117288	12078
AT2TE12145	ATHILA4A_LTR/Gypsy	1854	4543	3972	5320	2407	28916	3978	3569	2820	4204	1928	23179	2902	3912	2957	4689	2104	26110	3647	3698	2934	4443	1992	25023	3443	3556	2907	4266	1980	23625	3252	5900	4890	6901	3130	37630	3884	6060	5023	6780	3152	37559	4730
AT2TE12225	VANDAL9_DNA/MuDR	13546	60180	53316	49056	17017	199327	15999	46339	38754	37777	13125	156341	12085	51168	41946	41843	14529	170644	14378	46676	38550	38080	12590	157190	12886	44441	37730	36204	12326	149063	10563	67844	58419	55074	18748	222919	13341	68354	59227	55856	21056	227238	18320
AT2TE12230	ATGP2N_LTR/Gypsy	2022	11445	10110	5919	1729	23160	1992	8173	6883	4177	1187	16475	1287	9442	7862	5087	1404	19902	1645	8409	6987	4338	1147	17138	1303	7887	6791	4114	1099	15827	1079	12002	10433	6033	1781	23188	1448	10689	9315	5121	1529	19660	1537
AT2TE12265	ATCOPIA78_LTR/Copia	1771	4417	3724	1108	62	45978	1009	3073	2486	744	69	32324	999	3725	2897	968	73	39138	1322	3472	2729	902	60	34972	991	3075	2475	804	62	32134	791	4957	3990	1168	61	48389	753	4838	3974	1134	85	48969	1432
AT2TE12270	ATCOPIA75_LTR/Copia	3668	12412	10533	8939	2021	72979	4662	9982	7897	7065	1636	57344	3420	10752	8242	7752	1791	64092	4531	9459	7431	6883	1449	55724	3627	9402	7520	6837	1341	55118	2973	13384	10821	9727	1991	76998	3212	13581	11215	9855	2465	80298	5348
AT2TE12285	ATHILA2_LTR/Gypsy	1606	4989	4072	6336	2452	28369	2525	3971	2963	4836	1853	21954	1893	4407	3149	5366	1960	23575	2180	4098	2909	4878	1736	22373	1938	3829	3021	4655	1877	21040	1742	5406	4202	6848	2638	29663	2014	5015	3829	6478	2652	28342	2583
AT2TE12295	ATHILA4_LTR/Gypsy	1683	4671	3939	4771	1844	30411	2828	3693	2864	3970	1520	25540	2449	4001	2987	4199	1578	26323	2772	3626	2784	3933	1489	24549	2434	3526	2810	3773	1525	23875	2163	5153	4201	5517	2234	34712	2535	5515	4518	5713	2320	35924	3443
AT2TE12310	ATHILA4A_LTR/Gypsy	8957	22331	17544	26066	6284	167247	11655	17517	12293	20585	4913	136089	9083	18865	12809	22107	5153	144005	10490	18174	12456	21098	4493	137774	9000	17487	12873	20479	4745	133525	8484	23640	17477	27656	6764	176495	9483	24252	17999	28390	7405	179775	12651
AT2TE12315	ATGP5_LTR/Gypsy	6359	15546	11681	18247	3487	122612	7510	12297	8224	14610	2878	100429	5985	12887	8202	15305	2779	104775	6660	12904	8386	15071	2461	103086	5911	12327	8790	14622	2750	99567	5492	16080	11307	19317	3915	128938	6222	16511	11630	19654	4069	130974	8174
AT2TE12320	ATENSPM3_DNA/En-Spm	3723	6231	5030	12582	4189	68517	5631	4770	3499	9697	2926	53353	4100	5131	3644	10618	3112	59147	4740	5035	3647	10309	2933	57837	4506	5102	3901	10315	3155	56902	4119	7255	5723	14911	4627	79393	4937	7532	5880	15287	5034	82437	6420
AT2TE12350	ATGP10_LTR/Gypsy	1434	6097	5110	3607	1270	21022	1514	4530	3496	2720	825	15618	867	5345	4132	3023	983	18432	1237	4246	3325	2582	778	14597	943	5296	4290	2997	975	18558	1062	6179	5065	3583	1144	22063	1018	6072	5049	3491	1241	21825	1463
AT2TE12375	ATHILA8A_LTR/Gypsy	2205	8072	6085	5069	1203	35726	2623	6437	4299	4141	922	29642	1799	6748	4506	4357	973	32140	2326	6493	4309	4188	856	30033	2034	6609	4829	4262	912	30762	1986	8939	6247	5822	1330	40384	2078	8923	6450	5746	1422	40809	2901
AT2TE12390	ATENSPM2_DNA/En-Spm	3442	11099	9571	8687	2203	69926	3128	8674	6815	6798	1679	55040	2542	9307	7036	7214	1852	59007	2921	8805	6903	6897	1716	54823	2713	8252	6628	6367	1515	51184	2022	12543	10380	9706	2338	77744	2391	13272	10923	9956	2650	82167	3552
AT2TE12425	ATHILA2_LTR/Gypsy	3928	11278	9228	16429	8255	62219	7589	8703	6598	12276	5812	46077	5095	9728	6970	14082	6248	53411	6058	9088	6567	13000	5839	50072	6054	8584	6628	11949	5675	46208	4969	12878	10084	18783	9304	68931	6940	12625	10118	18768	9433	67222	7992
AT2TE12435	ATGP2_LTR/Gypsy	1298	5071	4302	3632	1013	15843	1471	3658	2869	2741	750	11974	973	4206	3331	3075	814	13590	1331	4134	3242	2956	712	13006	1168	3863	3164	2906	822	12302	1129	5614	4612	3993	1246	17027	1270	5134	4190	3423	1018	14960	1393
AT2TE12445	ATCOPIA95_LTR/Copia	1334	2826	2368	1885	302	30537	1561	2094	1533	1453	221	23582	1071	2257	1680	1575	278	25291	1466	2145	1618	1529	170	24621	1177	2088	1633	1404	207	23485	985	3209	2551	2222	347	34801	1202	3349	2731	2124	362	35158	1765
AT2TE12450	ATHILA4C_LTR/Gypsy	2788	6851	5624	7154	2235	56901	5460	5639	4290	6078	1930	47378	4038	5689	4199	6102	1966	48445	4463	5677	4234	5887	1855	46425	4274	5532	4366	5882	1939	46180	4372	8500	6711	8945	2861	69696	4727	9149	7259	9655	3182	75207	6414
AT2TE12470	ATCOPIA68_LTR/Copia	4978	10916	9171	19338	9543	81278	10180	9309	7382	15900	7551	68156	7664	9194	7025	16796	7879	70681	8589	8745	6644	15777	7194	67290	7888	8594	6827	15066	7076	65892	7073	13845	11329	23940	12056	94827	9288	13273	10942	23381	11496	90570	10549
AT2TE12475	ATREP11_RC/Helitron	2588	6509	5177	3637	624	55791	3281	4945	3626	2728	412	41863	1852	5211	3638	2920	491	43967	2208	4957	3566	2736	469	42444	2461	4459	3423	2319	335	37806	1994	7676	5761	4390	530	66050	2435	9064	6812	5136	735	75622	3213
AT2TE12495	ATDNA2T9C_DNA/MuDR	1681	4598	3912	6971	1599	33801	2393	3468	2676	5541	1282	25831	1475	3613	2784	5607	1339	27427	1821	3327	2595	5133	1320	25384	1923	3251	2567	4999	1135	23869	1459	5387	4389	8236	1936	39628	1718	5898	4830	9134	2310	44231	2496
AT2TE12505	ATHILA_LTR/Gypsy	1672	4659	4015	5860	2794	25442	2668	3776	2972	4783	2024	20202	1731	4369	3338	5174	2267	22160	1899	4003	3170	4895	2132	21195	1883	3888	3080	4920	2205	20721	1982	5861	4846	7448	3557	30954	2710	5679	4678	6821	3245	29621	2919
AT2TE12510	ATCOPIA8A_LTR/Copia	5613	8743	650	26307	98	86651	336	6769	437	20187	70	66862	286	7043	540	20946	87	70329	292	6520	575	19348	74	64468	319	7174	578	21028	91	68769	298	8468	605	25210	116	82238	378	6346	576	18836	65	62245	268
AT2TE12530	ATREP10D_RC/Helitron	2027	5632	2505	4804	169	46678	392	4370	1787	3725	132	37622	292	4467	1662	3835	145	38603	324	4240	1635	3609	124	36742	303	4287	1684	3772	122	36120	295	6857	2976	5964	222	56342	398	7401	3088	6392	291	62906	526
AT2TE12555	ATHILA3_LTR/Gypsy	10587	19400	15924	31969	14003	183150	20773	16230	12012	25942	10115	149917	14607	17703	12640	28894	11157	166764	17326	16012	11750	26397	10387	152028	15651	15501	12088	25585	10695	146119	14933	23138	18118	37958	16263	213218	19111	23185	18490	36842	16033	210040	21911
AT2TE12660	ATCOPIA13_LTR/Copia	4787	12573	10651	10775	4405	51471	5990	10447	8080	9049	3347	42711	3897	11587	8881	10035	3902	47291	5154	10407	8016	8833	3376	41856	4517	10198	8322	8743	3385	41725	4280	12153	9779	10539	4193	49327	4571	12219	10128	10353	4117	50228	5623
AT2TE12700	HELITRONY1A_RC/Helitron	1636	4886	4120	2403	377	33874	1520	3386	2745	1761	277	24888	1027	3806	2905	1966	350	28134	1374	3482	2771	1772	276	25469	1231	3186	2547	1671	240	22635	1057	5605	4638	2841	393	40500	1249	6546	5157	3372	536	45324	1764
AT2TE12755	ATREP15_RC/Helitron	1441	932	549	2284	350	31613	1810	614	310	1722	349	22398	896	645	319	1621	311	23014	1093	659	348	1726	297	22728	1344	639	340	1610	239	20949	1125	1038	513	2602	355	35591	1496	1180	686	3003	386	40860	2056
AT2TE12810	ATLINE1_6_LINE/L1	2583	4259	3506	10613	5003	41904	3940	3381	2425	8518	3444	32902	2371	3272	2207	8228	3304	32593	2407	3358	2413	8349	3507	33072	2654	3437	2705	8441	3732	33038	2542	5121	3930	12535	5768	46658	3515	4895	3691	11944	5013	45580	3458
AT2TE12815	ATCOPIA43_LTR/Copia	2523	4829	3865	12157	5538	37176	3513	3729	2626	9655	4002	31727	2471	4177	2735	10375	4087	34658	2629	3666	2511	9223	3588	30679	2442	3942	2754	9823	4031	31940	2393	6062	4507	15480	6868	45419	3591	6000	4503	14864	6655	41912	3838
AT2TE12820	HELITRONY3_RC/Helitron	1015	2850	2266	1143	59	24571	495	2238	1260	865	10	19315	251	2240	1195	867	17	19423	229	2016	1429	774	28	17553	352	2024	1545	749	36	17767	251	3327	1758	1320	6	29911	221	3663	2760	1435	61	32004	531
AT2TE12825	ATMU9_DNA/MuDR	4692	14372	12288	13894	5135	76477	5710	11137	8753	11127	3675	59673	3741	12470	9621	12021	3983	65786	4480	11020	8555	10731	3515	58931	4162	11237	9063	11241	3776	61431	3863	17030	14066	16188	5729	83625	4520	17490	14488	15399	5790	80857	5645
AT2TE12910	ATLINE1A_LINE/L1	1257	4932	4361	4661	1917	21757	1862	3566	2930	3280	1247	15715	951	4084	3237	3661	1439	17451	1307	3535	2894	3218	1275	15312	1109	3805	3227	3638	1464	17051	1292	5657	4829	5052	1927	23675	1227	6118	5221	5224	2204	25336	1840
AT2TE12930	ARNOLDY2_DNA/MuDR	2154	5118	3567	3788	316	50075	2546	3742	2157	2962	173	37689	1313	4174	2241	3095	172	41011	1366	3724	2161	2824	173	37679	1385	3187	1853	2526	156	32989	1375	6064	4134	4475	202	60099	2200	7085	4406	5180	340	69032	2627
AT2TE12950	ATHAT2_DNA/HAT	1248	2708	1242	3703	170	28902	442	2203	830	3065	114	24256	286	2385	834	3371	107	25310	297	2291	934	3109	130	24297	251	2194	962	2890	119	22410	285	3129	1321	4052	147	31977	317	3358	1501	4207	218	33953	375
AT2TE12960	ATLINE1_5_LINE/L1	2384	7795	6578	8723	3253	38101	3340	6291	4763	7064	2513	30861	2356	6540	4964	7434	2632	32928	2679	6178	4786	6926	2389	30622	2480	5384	4354	6145	2182	27040	2047	8715	7008	9733	3595	41632	2928	8213	6648	9254	3519	39232	3002
AT2TE13010	HELITRONY1A_RC/Helitron	1245	4776	4096	2695	568	25013	2658	3885	3120	2166	460	20484	1718	3723	2917	2060	466	19488	1818	3655	2948	2131	465	18920	1815	3234	2719	1829	368	17089	1458	5825	4861	3113	581	30416	2324	6563	5446	3531	676	34223	2825
AT2TE13025	HELITRON2_RC/Helitron	1522	5371	4726	3933	1464	30230	1591	4195	3426	3076	1171	23599	1153	4462	3585	3199	1223	24947	1325	4153	3348	2895	974	22635	1107	3923	3351	2854	1029	21764	928	6419	5321	4454	1543	34728	1216	7169	6041	5223	1988	38107	1821
AT2TE13040	ARNOLD2_DNA/MuDR	1063	3716	3130	3415	615	20479	844	2908	2220	2654	443	16431	548	3260	2526	2978	540	18616	809	2852	2259	2600	405	16108	624	2698	2247	2473	428	15245	483	4022	3208	3591	410	22230	395	4222	3377	3850	638	22539	826
AT2TE13050	HELITRONY1E_RC/Helitron	1243	2224	1754	1582	104	30232	285	1826	1249	1311	71	25132	247	1805	1157	1376	64	25303	277	1716	1163	1274	65	24244	295	1606	1089	1127	36	22324	189	2760	1977	2015	89	37875	325	3104	2118	2286	90	42613	403
AT2TE13055	HELITRONY2_RC/Helitron	1813	4929	3984	6616	1247	38171	1177	3698	2740	4946	1055	29429	896	4094	2856	5812	1141	32342	1240	3871	2612	5203	824	29902	963	3595	2737	5055	979	29304	829	5780	4681	7564	1675	44429	1063	6427	5020	8567	1965	50104	1722
AT2TE13070	ATHILA4C_LTR/Gypsy	1457	4509	3484	3665	492	33744	950	3379	2415	2680	448	24099	870	3808	2710	2890	470	27133	1122	3174	2061	2556	244	23504	621	3227	2382	2629	374	23747	739	4514	3494	3659	568	33657	746	5004	3866	3946	702	36476	1232
AT2TE13080	VANDAL9_DNA/MuDR	4670	19671	17058	17206	5269	66847	4073	14659	12016	12813	4071	50297	2878	17225	13638	15046	4639	59139	3580	15888	12852	13917	4197	55018	3301	14341	11666	12556	3854	49794	2555	21014	17644	18293	5409	69335	2985	21751	18424	19053	6540	70382	4428
AT2TE13115	VANDAL12_DNA/MuDR	1886	7984	6936	5576	1058	27107	1228	6591	5378	4632	950	23596	1059	7223	5800	5076	1031	25306	1190	5699	4430	4026	687	20418	817	5932	4960	4141	958	21421	887	9590	8157	6637	1400	32999	953	9657	8089	6599	1561	33266	1501
AT2TE13140	ARNOLDY2_DNA/MuDR	1346	2299	1851	1003	141	30095	3558	1605	1119	660	71	22937	1655	1759	1190	742	80	24142	2363	1824	1271	751	101	23431	2563	1541	1140	659	78	20950	2011	2925	2304	1306	129	38497	3571	3527	2590	1587	177	45175	4195
AT2TE13145	ARNOLD4_DNA/MuDR	8532	27592	22940	30359	11045	160062	10920	21023	15669	23388	8034	124064	7698	23387	16687	25534	8447	133218	8317	20540	15106	23071	7366	121505	7456	20664	16299	22984	8260	120724	7447	30251	24114	32598	11632	166380	8592	32446	25898	35197	12993	179928	11594
AT2TE13200	VANDAL5_DNA/MuDR	1182	5332	4618	4150	826	20543	816	4479	3510	3454	650	17682	675	4258	3269	3400	683	17175	752	4182	3176	3340	532	16641	633	4073	3233	3288	567	16132	511	5768	4640	4506	826	22270	561	6491	5321	5163	1120	24634	1165
AT2TE13245	VANDAL5A_DNA/MuDR	2880	8525	7127	10276	3796	47727	2828	7039	5339	8610	2963	40717	2137	7365	5454	9154	3265	42569	2402	6532	4864	8017	2653	37669	2056	6529	5200	8030	2892	38549	1943	9537	7598	11318	4389	50431	2351	9667	7821	11712	4463	51036	2965
AT2TE13325	ATCOPIA95_LTR/Copia	1345	4236	3663	4706	1752	27849	3233	3188	2381	3699	1258	21481	2079	3174	2428	3665	1477	21333	2443	3111	2394	3518	1246	20839	2284	3069	2471	3426	1302	20739	2222	4525	3735	5169	1959	30386	2461	4665	3782	5329	2205	31105	3410
AT2TE13335	VANDAL3_DNA/MuDR	13078	56916	49369	59861	23471	183772	22098	42213	34172	44644	18405	137410	15307	47510	37265	49962	20737	152159	17790	42551	33758	45322	17685	138921	16327	42018	34671	44212	17786	133631	14589	64750	54160	67777	26627	207486	17806	68632	57781	71294	30936	216019	25343
AT2TE13340	ATCOPIA95_LTR/Copia	1420	4010	3492	6555	2096	30275	2572	3025	2389	4896	1654	22456	1672	3223	2572	5123	1677	23432	2037	2934	2387	4674	1497	22621	2010	2626	2117	4210	1270	19344	1247	4668	3943	7515	2341	35364	1731	5298	4446	8294	3049	38396	3184
AT2TE13350	ATHILA_LTR/Gypsy	2835	5756	4846	8542	3571	47714	4943	4609	3432	6900	2728	38478	3667	4744	3514	7093	2853	40591	3992	4539	3421	6603	2520	39107	4001	4345	3369	6415	2532	37514	3362	6996	5510	10126	3936	56541	3889	7082	5721	10304	4353	57762	5734
AT2TE13380	ATHILA6B_LTR/Gypsy	4391	8947	7294	14104	6185	84009	10313	7034	5144	11203	4664	66875	6778	7867	5513	12401	4932	72851	7950	6886	4909	11033	4287	66326	7202	7019	5392	11171	4579	67413	7065	10392	8091	16334	7092	94930	8272	9492	7551	15058	6804	88943	9932
AT2TE13385	ATCOPIA20_LTR/Copia	5564	24483	19376	13618	3315	165638	15869	20100	14298	11072	2672	137313	10924	21592	14723	11839	2814	148414	13028	19992	14042	10770	2466	136646	12033	19542	14516	11104	2506	133878	10895	26792	20213	14882	3580	180351	12843	26314	19815	14745	3791	179580	15669
AT2TE13390	ATHILA2_LTR/Gypsy	2819	7796	6463	11987	5710	47243	5737	6100	4558	9499	4326	37301	4053	7032	5033	10502	4503	41380	4529	5953	4391	9057	3959	36081	4164	5657	4284	8448	3866	33080	3461	8659	6883	13184	6269	51092	4879	8050	6431	12534	6204	49487	6027
AT2TE13420	ATHILA5_LTR/Gypsy	1596	3044	2380	4372	1447	29903	2710	2563	1784	3680	1029	24495	1793	2654	1752	3717	1037	25924	2082	2266	1503	3322	927	22960	1961	2336	1701	3252	903	22897	1468	3657	2652	5512	1652	37736	2325	3726	2688	5395	1676	37404	2984
AT2TE13430	ATHILA5_LTR/Gypsy	1223	2157	1630	3613	1446	26054	2610	1665	1070	2866	1050	20194	1661	1653	1060	3004	1049	21656	1829	1656	1037	2814	975	20339	1739	1845	1354	3072	1186	21388	1652	2361	1684	4110	1531	29917	2128	2534	1773	4511	1756	30717	2813
AT2TE13440	ATHILA5_LTR/Gypsy	9236	16023	12915	24186	7869	167958	16279	12806	9117	18595	5370	138243	10654	13095	8901	19538	5346	145131	11979	12975	8939	18695	5367	135567	11705	11978	9103	18408	5716	134669	11420	18864	14158	27859	8591	193674	12817	17674	13463	25376	8210	184910	16972
AT2TE13445	VANDAL21_DNA/MuDR	4704	13971	11975	12310	5219	78174	8190	10831	8142	9613	2497	61837	3728	12155	8916	10772	2983	66131	4428	10627	8357	9463	3437	60615	5301	10378	8386	9268	3437	58780	4271	14899	11995	13594	4382	83379	4210	15633	12940	14346	6170	89952	8552
AT2TE13475	Unassigned_Unassigned	1281	5365	4539	2397	93	26692	367	4015	3095	1801	56	21404	316	4652	3404	2156	72	23794	326	4166	3179	1956	67	22483	351	3753	3035	1748	56	20170	196	6431	5182	2865	88	31163	226	6353	5118	2852	160	31103	541
AT2TE13490	ATENSPM10_DNA/En-Spm	1363	2747	2374	5646	1944	26406	1264	2170	1646	4565	1284	21305	826	2102	1571	4268	1285	20506	1017	2129	1578	4500	1400	21417	968	1925	1553	4117	1388	19440	818	3022	2480	6397	1950	30658	902	3130	2553	6340	2489	30667	1551
AT2TE13505	SIMPLEGUY1_DNA/Harbinger	1427	7544	6947	3437	552	21975	1022	5224	4617	2515	369	15950	626	5382	4581	2619	402	17585	716	5223	4543	2565	350	16532	683	4862	4302	2230	354	14766	614	10423	9234	4782	602	29463	914	11269	10170	4841	818	30200	1188
AT2TE13520	VANDAL16_DNA/MuDR	9765	29609	24971	37723	11623	172777	12552	22380	16965	28772	8244	135990	8739	23741	17679	30288	8772	142786	10162	22718	16965	28932	7795	134442	8977	22277	17615	28353	8425	131372	8039	32868	26311	41169	12013	190848	8853	33653	27410	41797	14126	192603	14065
AT2TE13545	ATIS112A_DNA/Harbinger	1001	3820	3227	2737	502	19386	574	2993	2290	2154	443	15216	421	3449	2578	2498	502	17510	513	2823	2128	2125	379	15248	384	2765	2154	2007	406	14248	348	3976	3175	2875	583	20979	380	4672	3820	3484	759	23867	719
AT2TE13560	ATREP1_RC/Helitron	1424	2692	2190	1943	131	38519	552	1996	1442	1638	105	29786	401	2192	1449	1642	121	32029	530	2285	1691	1649	93	31167	493	1998	1513	1359	85	28408	392	3120	2338	2364	121	44527	432	3537	2740	2628	217	50050	729
AT2TE13570	ATHILA4D_LTR_LTR/Gypsy	1587	3949	3221	4310	1151	31622	1739	3374	2498	3652	875	25891	1198	3852	2556	4174	955	29460	1409	2944	2145	3120	721	22920	1165	3281	2521	3599	1025	25938	1318	4580	3478	5038	1178	35931	1192	4900	3777	5376	1465	39043	2161
AT2TE13585	ATHILA4B_LTR_LTR/Gypsy	1520	3709	2887	4814	1467	29884	2399	2954	2121	3803	1109	24485	1822	2863	1966	3846	1021	23791	1832	2715	1929	3730	1129	23134	1760	2741	1909	3551	961	22414	1439	4203	3166	5486	1583	33315	1875	4297	3125	5647	1728	34335	2649
AT2TE13595	ATHILA4A_LTR/Gypsy	2626	6090	4873	7352	2142	49962	2785	4838	3550	5740	1505	39090	2128	5639	3911	6595	1695	45544	2528	4525	3214	5481	1422	37811	2181	4922	3730	6044	1653	40222	1722	7096	5391	8768	2355	55016	1801	7872	6181	9832	2886	63060	3488
AT2TE13620	ATHILA4D_LTR_LTR/Gypsy	1029	3093	2523	3206	855	21871	920	2457	1768	2601	675	17691	815	2978	2066	3254	789	21436	1007	2624	1931	2784	659	18910	859	2403	1823	2613	683	18547	736	3487	2683	3693	912	25605	758	3938	3066	4139	1086	28044	1319
AT2TE13635	ATHILA4C_LTR/Gypsy	2711	7315	6081	8896	2664	52690	4337	5996	4605	7156	2130	42043	3196	6697	5021	7910	2208	46990	3669	5866	4371	7231	1903	43184	3398	5794	4578	6749	1979	40170	2871	7922	6493	9710	2838	56208	3264	8559	7136	9964	3243	56799	4982
AT2TE13655	ATHILA4D_LTR_LTR/Gypsy	1233	2736	2280	3436	855	26867	1276	2043	1559	2653	657	21360	1159	2149	1518	2920	670	22098	1128	2039	1495	2677	578	20459	1042	2091	1600	2709	634	20868	854	3137	2423	4009	967	32205	1035	3294	2590	4299	1183	33681	1832
AT2TE13670	ATCOPIA29_LTR/Copia	1934	3688	2946	5803	1297	43546	1355	3003	2118	4730	1006	36182	1118	3055	2055	4858	1021	37832	1363	2908	2051	4759	914	36264	1247	2788	2013	4724	910	35360	842	4249	3202	6657	1362	49566	944	4420	3359	6914	1604	50380	1744
AT2TE13685	ATCOPIA32_LTR/Copia	5756	10158	7906	28217	11126	98056	8512	8096	5439	22393	7980	79113	5975	8267	5201	22601	7531	82076	6496	7631	4875	21545	7098	77199	6032	7310	5024	20329	6997	72926	5183	11106	7773	31223	12111	104719	6885	10908	7997	30048	11580	98385	8408
AT2TE13735	TA11_LINE/L1	3237	10903	9199	12629	3153	60795	3063	7608	5889	8814	2163	42947	2151	8370	6169	9647	2333	46047	2427	8059	6062	9439	2075	46458	2215	8011	6383	9339	2299	45841	1990	11223	9085	13223	3280	62683	2031	11057	8987	13257	3616	61302	3236
AT2TE13750	VANDAL3_DNA/MuDR	2860	8515	7254	9863	2515	48336	2230	6645	5210	7581	1974	38340	1831	6690	5076	8297	2182	40186	1960	6727	5169	7912	1910	37770	1853	6374	5153	7322	1885	35508	1532	9827	8062	12084	3025	55018	1709	10328	8450	11786	3346	54802	2653
AT2TE13755	VANDAL3_DNA/MuDR	2937	8607	7201	11177	3475	45984	2768	6482	4919	8746	2625	36900	1939	7121	5159	9024	2684	37699	2259	6400	4838	8409	2357	36289	2036	6129	4785	8494	2563	35924	1846	10521	8366	12440	3720	53799	2040	10336	8210	11860	3735	52022	2909
AT2TE13770	ARNOLDY2_DNA/MuDR	1201	2524	1952	2285	613	31847	2106	1786	1186	1675	425	23148	1129	1879	1180	1762	447	24201	1399	1695	1142	1496	409	21920	1400	1619	1169	1528	370	20740	1189	2767	2000	2458	559	35575	1343	3168	2347	2953	779	41238	1920
AT2TE13800	ATREP4_RC/Helitron	3371	11082	9014	6132	1181	77528	5125	8112	5878	4613	855	57610	2993	9054	6323	4966	896	61856	3732	8549	6043	4774	879	59804	3444	8260	6264	4445	886	57034	3693	14074	10694	7716	1174	96388	4062	15569	11775	8732	1587	103218	5033
[truncated: 4,305 more rows]
